# Supplementary material for: Chemically defined, ultrasoft PDMS elastomers with selectable elasticity for mechanobiology
Source: PLoS One. 2018 Apr 6;13(4):e0195180. doi: 10.1371/journal.pone.0195180 (PMC5889068; doi:10.1371/journal.pone.0195180)
Supplement: S1 Dataset — (XLSX) [file pone.0195180.s007.xlsx]

## Sheet: FIG2A-data
FIG2A: r=1.00
Squares ω = 62.83 rad/s			Circles ω = 6.283 rad/s			Triangles ω = 0.6283 rad/s
strain [%]	G' [kPa]	G'' [kPa]	strain [%]	G' [kPa]	G'' [kPa]	strain [%]	G' [kPa]	G'' [kPa]
0.01	38.543	17.897	0.016	19.615	9.493	0.016	11.101	4.424
0.016	39.287	18.873	0.025	19.582	9.414	0.025	10.97	3.988
0.025	39.491	19.169	0.04	19.643	9.432	0.04	11.062	4.029
0.04	39.627	19.25	0.063	19.645	9.431	0.063	11.157	4.036
0.063	39.772	19.262	0.1	19.711	9.458	0.1	11.205	4.022
0.103	39.845	19.274	0.158	19.747	9.449	0.158	11.265	4.035
0.168	39.992	19.307	0.251	19.824	9.457	0.25	11.354	4.047
0.276	40.195	19.351	0.4	19.924	9.45	0.397	11.411	4.056
0.467	40.57	19.408	0.635	20.096	9.497	0.629	11.501	4.077
0.814	41.088	19.52	1.007	20.245	9.567	0.997	11.559	4.096
1.411	41.525	19.794	1.596	20.389	9.639	1.58	11.672	4.136
2.406	41.996	19.989	2.532	20.569	9.722	2.504	11.748	4.183
4.102	42.569	20.384	4.009	20.627	9.788	3.969	11.793	4.201
6.534	42.707	20.668	6.356	20.943	9.924	6.291	11.866	4.222
10.261	42.784	20.91	10.041	21	10.047	9.965	11.864	4.261
16.056	42.36	20.863	15.866	20.922	10.119	15.789	11.896	4.309
25.137	41.969	20.904	25.099	20.774	10.169	25.015	11.861	4.342
39.404	41.082	20.882	39.709	20.166	10.094	39.656	11.656	4.322
61.971	39.092	20.713	62.892	19.239	9.999	62.848	11.148	4.2
97.996	35.017	20.155	99.472	17.447	9.748	99.54	10.385	4.048

## Sheet: FIG2B-data
FIG2B: r=0.71
Squares ω = 62.83 rad/s			Circles ω = 6.283 rad/s			Triangles ω = 0.6283 rad/s
strain [%]	G' [kPa]	G'' [kPa]	strain [%]	G' [kPa]	G'' [kPa]	strain [%]	G' [kPa]	G'' [kPa]
0.001	18.966	15.652	0.001	5.415	5.613	0.001	1.708	1.528
0.002	17.245	16.981	0.002	5.418	5.528	0.002	1.918	1.529
0.003	19.284	17.009	0.003	5.517	5.643	0.003	1.943	1.528
0.005	18.755	16.414	0.005	5.52	5.6	0.005	1.943	1.557
0.008	18.95	16.373	0.008	5.519	5.564	0.008	1.945	1.543
0.013	19.079	16.433	0.012	5.501	5.591	0.012	1.962	1.542
0.02	19.08	16.574	0.02	5.499	5.575	0.02	1.955	1.545
0.032	19.112	16.598	0.031	5.514	5.61	0.031	1.959	1.545
0.05	19.19	16.679	0.05	5.52	5.597	0.05	1.962	1.547
0.079	19.148	16.62	0.079	5.537	5.608	0.079	1.967	1.549
0.124	19.166	16.587	0.125	5.588	5.648	0.125	1.976	1.553
0.197	19.26	16.61	0.199	5.607	5.646	0.198	1.985	1.556
0.314	19.407	16.683	0.316	5.671	5.689	0.313	1.996	1.56
0.496	19.572	16.79	0.501	5.702	5.714	0.496	2.011	1.569
0.79	19.615	16.863	0.795	5.704	5.732	0.787	2.015	1.574
1.249	19.829	16.992	1.258	5.715	5.754	1.246	2.011	1.575
1.993	19.862	17.118	1.999	5.721	5.753	1.975	2.02	1.582
3.161	20.006	17.302	3.162	5.765	5.824	3.134	2.032	1.593
5.009	20.041	17.394	5.007	5.79	5.847	4.96	2.037	1.601
7.952	20.189	17.627	7.909	5.792	5.877	7.856	2.04	1.61
12.478	20.158	17.691	12.494	5.785	5.9	12.463	2.035	1.613
19.835	19.942	17.647	19.795	5.732	5.888	19.733	2.025	1.615
31.401	19.554	17.472	31.268	5.69	5.922	31.26	2.004	1.613
49.854	18.436	16.829	49.603	5.486	5.863	49.587	1.955	1.6
78.303	16.645	15.88	78.463	5.116	5.766	78.517	1.871	1.576
124.029	13.9	14.491	124.2	4.48	5.51	124.417	1.737	1.517
