# Supplementary material for: Chemically defined, ultrasoft PDMS elastomers with selectable elasticity for mechanobiology
Source: PLoS One. 2018 Apr 6;13(4):e0195180. doi: 10.1371/journal.pone.0195180 (PMC5889068; doi:10.1371/journal.pone.0195180)
Supplement: S2 Dataset — (XLSX) [file pone.0195180.s008.xlsx]

## Sheet: S1_Fig_Data
S1_FIG: system 1, r=1.14, 0.5 ppm catalyst, ω=6.28 rad/s, strain γ=1%
	black		red
t [min]	G' [kPa]	G'' [kPa]	tan d
0.134	5.13	0.274	1.404
0.315	5.085	0.277	1.409
0.484	5.075	0.277	1.406
0.651	5.034	0.282	1.417
0.817	5.007	0.284	1.421
0.984	4.99	0.285	1.421
1.151	4.947	0.289	1.432
1.317	4.928	0.291	1.432
1.484	4.906	0.293	1.435
1.651	4.865	0.297	1.447
1.817	4.853	0.298	1.444
1.984	4.822	0.301	1.452
2.151	4.787	0.305	1.46
2.317	4.773	0.305	1.457
2.484	4.738	0.31	1.468
2.651	4.712	0.313	1.473
2.817	4.699	0.313	1.471
2.984	4.661	0.318	1.483
3.151	4.641	0.32	1.485
3.317	4.621	0.322	1.486
3.484	4.586	0.327	1.499
3.651	4.572	0.327	1.497
3.817	4.552	0.33	1.502
3.984	4.515	0.335	1.513
4.151	4.504	0.335	1.51
4.317	4.474	0.34	1.519
4.484	4.446	0.343	1.527
4.651	4.435	0.344	1.524
4.817	4.4	0.349	1.536
4.984	4.382	0.351	1.539
5.151	4.367	0.353	1.54
5.317	4.333	0.358	1.552
5.484	4.319	0.359	1.551
5.651	4.299	0.362	1.556
5.817	4.268	0.367	1.567
5.984	4.258	0.367	1.564
6.151	4.232	0.372	1.574
6.317	4.207	0.376	1.582
6.484	4.196	0.376	1.579
6.651	4.167	0.382	1.591
6.817	4.146	0.385	1.595
6.984	4.134	0.386	1.595
7.151	4.104	0.392	1.608
7.317	4.089	0.393	1.608
7.484	4.072	0.396	1.612
7.651	4.044	0.402	1.624
7.817	4.033	0.402	1.621
7.984	4.011	0.406	1.63
8.151	3.985	0.411	1.639
8.317	3.976	0.411	1.636
8.484	3.949	0.417	1.648
8.651	3.931	0.421	1.653
8.817	3.92	0.421	1.652
8.984	3.891	0.428	1.665
9.151	3.878	0.43	1.666
9.317	3.862	0.432	1.669
9.484	3.836	0.438	1.682
9.651	3.827	0.439	1.679
9.817	3.806	0.443	1.687
9.984	3.783	0.449	1.697
10.151	3.775	0.449	1.694
10.317	3.752	0.455	1.706
10.484	3.733	0.459	1.712
10.651	3.723	0.46	1.711
10.817	3.698	0.466	1.724
10.984	3.686	0.468	1.725
11.151	3.671	0.471	1.728
11.317	3.648	0.477	1.741
11.484	3.638	0.478	1.739
11.651	3.62	0.482	1.746
11.817	3.599	0.488	1.757
11.984	3.591	0.488	1.754
12.151	3.569	0.495	1.765
12.317	3.552	0.499	1.772
12.484	3.543	0.5	1.77
12.651	3.521	0.507	1.784
12.817	3.507	0.509	1.786
12.984	3.496	0.511	1.788
13.151	3.474	0.519	1.801
13.317	3.464	0.52	1.8
13.484	3.448	0.524	1.806
13.651	3.429	0.53	1.819
13.817	3.421	0.531	1.815
13.984	3.403	0.537	1.826
14.151	3.385	0.542	1.835
14.317	3.378	0.542	1.832
14.484	3.357	0.55	1.845
14.651	3.344	0.553	1.849
14.817	3.334	0.555	1.849
14.984	3.314	0.562	1.864
15.151	3.304	0.564	1.863
15.317	3.291	0.568	1.868
15.484	3.272	0.575	1.881
15.651	3.264	0.575	1.878
15.817	3.248	0.581	1.888
15.984	3.231	0.587	1.897
16.151	3.225	0.587	1.894
16.317	3.206	0.595	1.907
16.484	3.194	0.599	1.912
16.651	3.185	0.6	1.912
16.817	3.167	0.608	1.926
16.984	3.157	0.61	1.926
17.151	3.146	0.614	1.931
17.317	3.128	0.622	1.944
17.484	3.121	0.622	1.941
17.651	3.106	0.628	1.951
17.817	3.091	0.634	1.961
17.984	3.084	0.635	1.958
18.151	3.068	0.642	1.971
18.317	3.056	0.647	1.977
18.484	3.048	0.648	1.976
18.651	3.03	0.657	1.99
18.817	3.021	0.659	1.991
18.984	3.011	0.662	1.995
19.151	2.995	0.671	2.009
19.317	2.988	0.671	2.006
19.484	2.976	0.677	2.015
19.651	2.961	0.684	2.026
19.817	2.955	0.684	2.022
19.984	2.94	0.692	2.035
20.151	2.928	0.697	2.042
20.317	2.921	0.698	2.04
20.484	2.905	0.707	2.055
20.651	2.896	0.71	2.057
20.817	2.887	0.713	2.059
20.984	2.872	0.722	2.074
21.151	2.865	0.723	2.072
21.317	2.854	0.728	2.079
21.484	2.841	0.736	2.092
21.651	2.834	0.737	2.088
21.817	2.821	0.744	2.1
21.984	2.81	0.75	2.108
22.151	2.803	0.751	2.106
22.317	2.789	0.76	2.12
22.484	2.781	0.763	2.123
22.651	2.772	0.766	2.125
22.817	2.758	0.776	2.14
23.018	2.751	0.777	2.138
23.167	2.74	0.783	2.147
23.334	2.728	0.791	2.159
23.501	2.723	0.791	2.155
23.667	2.71	0.8	2.168
23.834	2.699	0.806	2.176
24.001	2.694	0.807	2.173
24.167	2.681	0.816	2.188
24.334	2.672	0.82	2.191
24.501	2.665	0.823	2.192
24.667	2.652	0.833	2.208
24.834	2.646	0.834	2.206
25.001	2.636	0.839	2.212
25.167	2.624	0.848	2.226
25.334	2.619	0.849	2.222
25.501	2.608	0.857	2.234
25.667	2.598	0.864	2.244
25.834	2.593	0.864	2.24
26.001	2.581	0.874	2.255
26.167	2.573	0.878	2.259
26.334	2.566	0.88	2.259
26.501	2.554	0.891	2.275
26.667	2.548	0.892	2.274
26.834	2.539	0.898	2.28
27.001	2.528	0.907	2.294
27.167	2.524	0.908	2.29
27.334	2.513	0.916	2.302
27.501	2.503	0.924	2.312
27.667	2.499	0.924	2.308
27.834	2.487	0.934	2.324
28.001	2.479	0.939	2.328
28.167	2.474	0.941	2.328
28.334	2.462	0.952	2.344
28.501	2.456	0.954	2.343
28.667	2.449	0.959	2.348
28.834	2.438	0.969	2.363
29.001	2.434	0.97	2.36
29.167	2.425	0.977	2.369
29.334	2.415	0.986	2.382
29.501	2.411	0.986	2.378
29.667	2.401	0.996	2.391
29.834	2.392	1.003	2.399
30.001	2.388	1.004	2.396
30.167	2.377	1.015	2.412
30.334	2.371	1.019	2.415
30.501	2.365	1.022	2.417
30.651	2.356	1.032	2.431
30.834	2.35	1.034	2.43
31.001	2.342	1.041	2.438
31.167	2.333	1.051	2.452
31.334	2.329	1.051	2.447
31.501	2.32	1.06	2.46
31.667	2.312	1.068	2.47
31.834	2.307	1.069	2.466
32.001	2.298	1.08	2.482
32.167	2.292	1.085	2.486
32.334	2.286	1.087	2.486
32.501	2.277	1.099	2.502
32.667	2.272	1.101	2.501
32.834	2.265	1.107	2.508
33.001	2.256	1.118	2.522
33.167	2.252	1.118	2.517
33.334	2.244	1.127	2.53
33.501	2.237	1.136	2.541
33.667	2.232	1.136	2.536
33.834	2.224	1.148	2.552
34.001	2.217	1.153	2.557
34.167	2.213	1.155	2.556
34.334	2.204	1.167	2.573
34.501	2.199	1.17	2.573
34.667	2.193	1.175	2.577
34.834	2.184	1.187	2.593
35.001	2.18	1.188	2.59
35.167	2.173	1.196	2.599
35.334	2.166	1.206	2.612
35.501	2.162	1.206	2.607
35.667	2.154	1.217	2.621
35.834	2.147	1.225	2.63
36.001	2.144	1.225	2.627
36.167	2.135	1.238	2.643
36.334	2.13	1.242	2.646
36.501	2.125	1.246	2.647
36.667	2.117	1.258	2.664
36.834	2.113	1.26	2.661
37.001	2.107	1.267	2.669
37.167	2.099	1.278	2.683
37.334	2.096	1.278	2.679
37.501	2.088	1.289	2.691
37.667	2.082	1.298	2.702
37.834	2.079	1.298	2.697
38.001	2.071	1.31	2.713
38.167	2.066	1.316	2.718
38.334	2.061	1.318	2.717
38.501	2.054	1.332	2.735
38.667	2.05	1.334	2.734
38.834	2.044	1.34	2.739
39.001	2.037	1.352	2.755
39.167	2.034	1.353	2.751
39.334	2.028	1.362	2.761
39.501	2.021	1.373	2.774
39.667	2.018	1.372	2.769
39.834	2.011	1.385	2.784
40.001	2.005	1.392	2.791
40.167	2.002	1.393	2.789
40.334	1.994	1.407	2.806
40.501	1.99	1.411	2.807
40.667	1.985	1.416	2.811
40.834	1.979	1.429	2.827
41.001	1.975	1.43	2.823
41.167	1.97	1.438	2.833
41.334	1.963	1.45	2.846
41.501	1.96	1.449	2.841
41.667	1.954	1.462	2.857
41.834	1.949	1.47	2.864
42.001	1.945	1.471	2.861
42.167	1.938	1.485	2.878
42.334	1.934	1.488	2.879
42.501	1.93	1.493	2.882
42.667	1.923	1.507	2.899
42.834	1.92	1.508	2.895
43.001	1.915	1.517	2.904
43.167	1.909	1.529	2.919
43.334	1.906	1.528	2.914
43.501	1.9	1.541	2.928
43.667	1.895	1.55	2.937
43.834	1.892	1.55	2.933
44.001	1.886	1.565	2.951
44.167	1.882	1.569	2.953
44.334	1.878	1.573	2.954
44.501	1.872	1.588	2.971
44.667	1.868	1.589	2.969
44.834	1.863	1.597	2.976
45.001	1.858	1.609	2.991
45.167	1.855	1.609	2.986
45.334	1.85	1.621	2.999
45.501	1.845	1.631	3.009
45.667	1.842	1.631	3.004
45.834	1.836	1.646	3.022
46.001	1.832	1.652	3.026
46.167	1.829	1.654	3.025
46.334	1.823	1.669	3.043
46.501	1.819	1.672	3.042
46.667	1.815	1.678	3.047
46.834	1.81	1.692	3.063
47.001	1.807	1.692	3.058
47.167	1.802	1.703	3.07
47.334	1.798	1.715	3.083
47.501	1.794	1.714	3.076
47.667	1.789	1.728	3.093
47.834	1.785	1.736	3.099
48.001	1.782	1.738	3.097
48.167	1.776	1.754	3.115
48.334	1.773	1.756	3.114
48.501	1.769	1.763	3.119
48.667	1.764	1.778	3.136
48.834	1.761	1.778	3.131
49.001	1.757	1.788	3.142
49.167	1.752	1.801	3.155
49.334	1.75	1.799	3.149
49.501	1.745	1.814	3.165
49.667	1.741	1.823	3.174
49.834	1.738	1.824	3.169
50.001	1.732	1.84	3.187
50.167	1.729	1.844	3.189
50.334	1.726	1.848	3.19
50.501	1.721	1.864	3.208
50.667	1.718	1.865	3.204
50.834	1.714	1.874	3.212
51.001	1.71	1.888	3.228
51.167	1.707	1.887	3.222
51.334	1.703	1.901	3.236
51.501	1.699	1.911	3.246
51.667	1.696	1.911	3.241
51.834	1.691	1.927	3.259
52.001	1.688	1.933	3.262
52.167	1.685	1.936	3.262
52.334	1.68	1.953	3.281
52.501	1.677	1.954	3.277
52.667	1.674	1.962	3.285
52.834	1.669	1.977	3.301
53.001	1.667	1.977	3.295
53.167	1.663	1.989	3.307
53.334	1.658	2.001	3.319
53.501	1.656	2	3.313
53.667	1.652	2.016	3.331
53.834	1.648	2.024	3.336
54.001	1.645	2.026	3.333
54.167	1.641	2.043	3.352
54.334	1.638	2.046	3.352
54.501	1.635	2.052	3.354
54.667	1.631	2.068	3.372
54.834	1.628	2.069	3.368
55.001	1.625	2.078	3.376
55.167	1.621	2.093	3.392
55.334	1.619	2.092	3.386
55.501	1.614	2.106	3.4
55.667	1.611	2.117	3.41
55.834	1.608	2.117	3.405
56.001	1.604	2.134	3.424
56.167	1.601	2.139	3.426
56.334	1.599	2.143	3.426
56.501	1.594	2.16	3.444
56.667	1.592	2.161	3.44
56.834	1.589	2.17	3.448
57.001	1.585	2.186	3.464
57.167	1.583	2.185	3.458
57.334	1.579	2.199	3.472
57.501	1.576	2.21	3.483
57.667	1.573	2.21	3.476
57.834	1.569	2.227	3.495
58.001	1.566	2.234	3.499
58.167	1.564	2.236	3.497
58.334	1.56	2.254	3.516
58.501	1.557	2.257	3.515
58.667	1.554	2.264	3.519
58.834	1.55	2.281	3.537
59.001	1.548	2.28	3.531
59.167	1.545	2.292	3.542
59.334	1.542	2.306	3.555
59.501	1.54	2.305	3.549
59.667	1.536	2.322	3.566
59.834	1.533	2.33	3.572
60.001	1.531	2.332	3.569
79.568	1.257	3.446	4.332
79.714	1.255	3.448	4.328
79.881	1.253	3.457	4.332
80.047	1.251	3.479	4.351
80.214	1.249	3.477	4.343
80.381	1.247	3.492	4.355
80.547	1.245	3.51	4.369
80.714	1.243	3.506	4.36
80.881	1.241	3.526	4.378
81.047	1.239	3.538	4.385
81.214	1.238	3.537	4.379
81.381	1.236	3.56	4.4
81.547	1.234	3.565	4.4
81.714	1.233	3.569	4.4
81.881	1.231	3.591	4.419
82.047	1.229	3.592	4.415
82.214	1.227	3.604	4.422
82.381	1.226	3.622	4.439
82.547	1.224	3.619	4.429
82.714	1.222	3.637	4.445
82.881	1.22	3.652	4.455
83.047	1.219	3.649	4.448
83.214	1.217	3.672	4.467
83.381	1.215	3.678	4.468
83.547	1.213	3.681	4.467
83.714	1.211	3.704	4.487
83.881	1.21	3.704	4.482
84.047	1.208	3.715	4.489
84.214	1.206	3.735	4.507
84.381	1.205	3.732	4.497
84.547	1.203	3.75	4.512
84.714	1.201	3.765	4.524
84.881	1.2	3.762	4.515
85.047	1.198	3.784	4.534
85.214	1.197	3.792	4.539
85.381	1.195	3.794	4.534
85.547	1.193	3.818	4.555
85.714	1.192	3.82	4.553
85.881	1.19	3.827	4.554
86.047	1.188	3.849	4.574
86.214	1.187	3.848	4.567
86.381	1.185	3.862	4.576
86.547	1.183	3.88	4.592
86.714	1.182	3.876	4.582
86.881	1.18	3.897	4.6
87.047	1.179	3.91	4.609
87.214	1.178	3.907	4.601
87.381	1.176	3.931	4.621
87.547	1.174	3.937	4.622
87.714	1.173	3.941	4.621
87.881	1.171	3.964	4.64
88.047	1.169	3.964	4.635
88.214	1.168	3.975	4.642
88.381	1.166	3.995	4.659
88.547	1.165	3.992	4.65
88.714	1.163	4.01	4.665
88.881	1.162	4.026	4.677
89.047	1.16	4.023	4.668
89.214	1.158	4.047	4.687
89.381	1.157	4.054	4.69
89.547	1.155	4.057	4.687
89.714	1.154	4.081	4.709
89.881	1.153	4.081	4.704
90.047	1.151	4.092	4.71
90.214	1.149	4.112	4.727
90.381	1.148	4.109	4.717
90.547	1.146	4.127	4.731
90.714	1.145	4.143	4.743
90.881	1.144	4.14	4.734
91.047	1.142	4.162	4.753
91.214	1.14	4.171	4.756
91.381	1.139	4.172	4.753
91.547	1.138	4.197	4.775
91.714	1.136	4.199	4.77
91.881	1.135	4.207	4.774
92.047	1.133	4.231	4.794
92.214	1.132	4.226	4.784
92.381	1.13	4.243	4.796
92.547	1.129	4.261	4.81
92.714	1.128	4.257	4.8
92.881	1.126	4.278	4.817
93.047	1.124	4.292	4.826
93.214	1.123	4.289	4.818
93.381	1.122	4.314	4.838
93.547	1.12	4.319	4.839
93.714	1.119	4.324	4.839
93.881	1.117	4.349	4.86
94.047	1.116	4.348	4.853
94.214	1.115	4.36	4.861
94.381	1.113	4.381	4.877
94.547	1.112	4.377	4.867
94.714	1.111	4.396	4.883
94.881	1.109	4.412	4.893
95.047	1.108	4.409	4.884
95.214	1.107	4.432	4.905
95.381	1.105	4.44	4.907
95.547	1.104	4.444	4.904
95.714	1.102	4.469	4.924
95.881	1.101	4.468	4.919
96.047	1.1	4.478	4.924
96.214	1.098	4.502	4.944
96.381	1.097	4.497	4.933
96.547	1.095	4.515	4.946
96.714	1.094	4.532	4.959
96.881	1.093	4.528	4.95
97.047	1.092	4.552	4.969
97.214	1.09	4.562	4.973
97.381	1.089	4.562	4.968
97.547	1.087	4.587	4.989
97.714	1.086	4.589	4.985
97.881	1.085	4.597	4.988
98.047	1.084	4.622	5.008
98.214	1.082	4.619	5
98.381	1.081	4.634	5.01
98.547	1.08	4.654	5.025
98.714	1.079	4.649	5.015
98.881	1.077	4.673	5.034
99.047	1.076	4.685	5.04
99.214	1.075	4.682	5.033
99.381	1.073	4.709	5.054
99.547	1.072	4.713	5.053
99.714	1.071	4.718	5.052
99.881	1.069	4.744	5.073
100.047	1.068	4.742	5.066
100.214	1.067	4.754	5.072
100.381	1.066	4.777	5.09
100.547	1.064	4.772	5.079
100.714	1.063	4.791	5.094
100.881	1.062	4.809	5.106
101.047	1.061	4.804	5.097
101.214	1.059	4.829	5.116
101.381	1.058	4.839	5.121
101.547	1.057	4.838	5.115
101.714	1.056	4.865	5.136
101.881	1.055	4.867	5.133
102.047	1.054	4.875	5.136
102.214	1.052	4.899	5.155
102.381	1.051	4.896	5.145
102.547	1.05	4.913	5.158
102.714	1.049	4.931	5.171
102.881	1.047	4.927	5.161
103.047	1.046	4.951	5.18
103.214	1.045	4.963	5.185
103.381	1.044	4.961	5.178
103.547	1.043	4.987	5.2
103.714	1.041	4.991	5.198
103.881	1.04	4.998	5.198
104.047	1.039	5.023	5.219
104.214	1.038	5.02	5.21
104.381	1.037	5.035	5.22
104.547	1.035	5.057	5.236
104.714	1.034	5.051	5.224
104.881	1.033	5.073	5.242
105.047	1.032	5.088	5.251
105.214	1.031	5.085	5.242
105.381	1.03	5.111	5.262
105.547	1.029	5.117	5.263
105.714	1.028	5.12	5.262
105.881	1.026	5.148	5.283
106.047	1.025	5.147	5.276
106.214	1.024	5.156	5.281
106.381	1.023	5.181	5.299
106.547	1.022	5.177	5.289
106.714	1.021	5.194	5.301
106.881	1.019	5.214	5.315
107.047	1.018	5.209	5.304
107.214	1.017	5.234	5.324
107.381	1.016	5.244	5.329
107.547	1.015	5.243	5.323
107.714	1.014	5.271	5.344
107.881	1.013	5.274	5.341
108.047	1.012	5.281	5.343
108.214	1.01	5.307	5.362
108.381	1.009	5.303	5.353
108.547	1.008	5.319	5.363
108.714	1.007	5.341	5.379
108.881	1.006	5.334	5.368
109.047	1.005	5.357	5.384
109.214	1.004	5.372	5.394
109.381	1.003	5.368	5.384
127.587	0.901	6.654	5.993
127.754	0.899	6.659	5.985
127.92	0.898	6.69	6.006
128.087	0.897	6.702	6.011
128.254	0.896	6.701	6.003
128.421	0.895	6.732	6.026
128.587	0.894	6.735	6.022
128.754	0.893	6.742	6.022
128.921	0.893	6.77	6.042
129.087	0.892	6.764	6.032
129.254	0.891	6.781	6.043
129.421	0.89	6.805	6.057
129.587	0.889	6.799	6.045
129.754	0.889	6.825	6.064
129.921	0.888	6.839	6.072
130.087	0.887	6.833	6.061
130.254	0.886	6.864	6.082
130.421	0.885	6.87	6.082
130.587	0.884	6.872	6.078
130.754	0.884	6.902	6.099
130.921	0.883	6.899	6.091
131.087	0.882	6.912	6.098
131.254	0.881	6.939	6.116
131.421	0.881	6.93	6.102
131.587	0.88	6.954	6.118
131.754	0.879	6.974	6.131
131.921	0.878	6.966	6.119
132.087	0.878	6.995	6.139
132.254	0.877	7.003	6.14
132.421	0.876	7.003	6.135
132.587	0.875	7.034	6.156
132.754	0.874	7.032	6.148
132.921	0.874	7.043	6.153
133.087	0.873	7.071	6.173
133.254	0.872	7.063	6.16
133.421	0.871	7.085	6.174
133.587	0.871	7.105	6.186
133.754	0.87	7.098	6.175
133.921	0.869	7.128	6.195
134.087	0.868	7.138	6.199
134.254	0.868	7.135	6.191
134.421	0.867	7.167	6.213
134.587	0.866	7.168	6.209
134.754	0.865	7.176	6.209
134.921	0.865	7.205	6.23
135.087	0.864	7.198	6.217
135.254	0.863	7.218	6.228
135.421	0.862	7.24	6.244
135.587	0.862	7.232	6.231
135.754	0.861	7.26	6.25
135.921	0.86	7.274	6.257
136.087	0.859	7.27	6.247
136.254	0.859	7.302	6.27
136.421	0.858	7.303	6.265
136.587	0.857	7.31	6.267
136.754	0.857	7.34	6.287
136.921	0.856	7.333	6.275
137.087	0.855	7.351	6.286
137.254	0.854	7.377	6.302
137.421	0.854	7.367	6.288
137.587	0.853	7.394	6.306
137.754	0.852	7.409	6.312
137.921	0.851	7.405	6.302
138.087	0.851	7.436	6.325
138.254	0.85	7.439	6.323
138.421	0.849	7.444	6.321
138.587	0.849	7.475	6.343
138.754	0.848	7.469	6.333
138.921	0.847	7.487	6.34
139.087	0.846	7.513	6.359
139.254	0.846	7.502	6.344
139.421	0.845	7.528	6.361
139.587	0.844	7.546	6.371
139.754	0.843	7.539	6.358
139.998	0.843	7.581	6.387
140.137	0.842	7.574	6.376
140.304	0.841	7.588	6.384
140.47	0.841	7.615	6.401
140.637	0.84	7.606	6.387
140.804	0.839	7.634	6.405
140.97	0.838	7.651	6.414
141.137	0.838	7.644	6.403
141.304	0.837	7.675	6.425
141.47	0.836	7.68	6.423
141.637	0.835	7.683	6.419
141.804	0.835	7.714	6.44
141.97	0.834	7.711	6.431
142.137	0.834	7.723	6.437
142.304	0.833	7.752	6.455
142.47	0.832	7.741	6.442
142.637	0.831	7.769	6.459
142.804	0.831	7.787	6.471
142.97	0.83	7.779	6.457
143.137	0.83	7.81	6.479
143.304	0.829	7.817	6.479
143.47	0.828	7.819	6.474
143.637	0.828	7.851	6.497
143.804	0.827	7.849	6.489
143.97	0.826	7.858	6.492
144.137	0.826	7.888	6.512
144.304	0.825	7.88	6.499
144.47	0.824	7.9	6.511
144.637	0.823	7.925	6.526
144.804	0.823	7.916	6.511
144.97	0.822	7.944	6.531
145.137	0.821	7.959	6.537
145.304	0.821	7.953	6.528
145.47	0.82	7.987	6.55
145.637	0.819	7.988	6.545
145.804	0.819	7.994	6.546
145.97	0.818	8.026	6.567
146.137	0.817	8.019	6.554
146.304	0.817	8.038	6.566
146.47	0.816	8.061	6.579
146.637	0.815	8.053	6.567
146.804	0.815	8.082	6.585
146.97	0.814	8.097	6.593
147.137	0.813	8.09	6.581
147.304	0.813	8.122	6.602
147.47	0.812	8.128	6.601
147.637	0.812	8.129	6.598
147.804	0.811	8.163	6.62
147.97	0.81	8.159	6.611
148.137	0.81	8.172	6.617
148.304	0.809	8.2	6.636
148.47	0.808	8.191	6.622
148.637	0.808	8.216	6.638
148.804	0.807	8.237	6.647
148.97	0.806	8.229	6.636
149.137	0.806	8.26	6.656
149.304	0.805	8.266	6.656
149.47	0.804	8.268	6.651
149.637	0.804	8.301	6.673
149.804	0.803	8.297	6.665
149.97	0.803	8.31	6.671
150.137	0.802	8.339	6.689
150.304	0.801	8.33	6.676
150.47	0.801	8.353	6.69
150.637	0.8	8.375	6.702
150.804	0.8	8.366	6.689
150.97	0.799	8.396	6.709
151.137	0.799	8.406	6.713
151.304	0.798	8.403	6.703
151.47	0.797	8.438	6.727
151.637	0.796	8.439	6.72
151.804	0.796	8.444	6.721
151.97	0.795	8.477	6.741
152.137	0.795	8.47	6.73
152.304	0.794	8.489	6.74
152.47	0.793	8.513	6.755
152.637	0.793	8.504	6.742
152.804	0.792	8.534	6.76
152.97	0.792	8.548	6.767
153.137	0.791	8.542	6.756
153.304	0.79	8.577	6.78
153.47	0.79	8.576	6.774
153.637	0.789	8.583	6.775
153.804	0.789	8.616	6.795
153.97	0.788	8.608	6.783
154.137	0.787	8.626	6.793
154.304	0.787	8.653	6.809
154.47	0.786	8.641	6.794
154.637	0.786	8.67	6.812
154.804	0.785	8.689	6.822
154.97	0.784	8.679	6.808
155.137	0.784	8.714	6.832
155.304	0.783	8.719	6.83
155.47	0.782	8.721	6.824
155.637	0.782	8.754	6.848
155.804	0.782	8.747	6.837
155.97	0.781	8.763	6.843
156.137	0.78	8.793	6.863
156.304	0.78	8.78	6.846
156.47	0.779	8.807	6.862
156.637	0.779	8.828	6.875
156.804	0.778	8.819	6.86
156.97	0.777	8.85	6.88
157.137	0.777	8.862	6.884
157.304	0.776	8.858	6.875
157.47	0.776	8.892	6.899
176.108	0.718	10.275	7.379
176.275	0.717	10.303	7.388
176.442	0.717	10.341	7.409
176.608	0.716	10.333	7.395
176.775	0.715	10.358	7.408
176.942	0.715	10.383	7.422
177.108	0.714	10.371	7.406
177.275	0.714	10.404	7.428
177.442	0.713	10.413	7.428
177.608	0.713	10.41	7.42
177.775	0.712	10.449	7.444
177.942	0.712	10.445	7.435
178.108	0.711	10.453	7.436
178.275	0.711	10.487	7.457
178.442	0.71	10.476	7.443
178.608	0.71	10.497	7.454
178.775	0.71	10.525	7.469
178.942	0.709	10.51	7.452
179.108	0.709	10.541	7.471
179.275	0.708	10.557	7.477
179.442	0.708	10.549	7.467
179.608	0.707	10.586	7.489
179.775	0.707	10.584	7.483
179.942	0.706	10.589	7.48
180.108	0.706	10.626	7.503
180.275	0.705	10.617	7.49
180.442	0.705	10.633	7.498
180.608	0.705	10.662	7.516
180.775	0.704	10.65	7.5
180.942	0.704	10.677	7.516
181.108	0.704	10.699	7.527
181.275	0.703	10.688	7.512
181.442	0.703	10.722	7.534
181.608	0.702	10.73	7.533
181.775	0.702	10.726	7.525
181.942	0.701	10.765	7.55
182.108	0.701	10.759	7.541
182.275	0.7	10.769	7.542
182.442	0.7	10.804	7.562
182.608	0.699	10.792	7.548
182.775	0.699	10.816	7.561
182.942	0.699	10.841	7.576
183.108	0.698	10.827	7.558
183.275	0.698	10.859	7.578
183.442	0.697	10.873	7.584
183.608	0.697	10.865	7.572
183.775	0.696	10.902	7.593
183.942	0.696	10.905	7.589
184.108	0.695	10.907	7.586
184.275	0.695	10.942	7.608
184.442	0.695	10.934	7.594
184.608	0.694	10.95	7.602
184.775	0.694	10.98	7.619
184.942	0.693	10.967	7.604
185.108	0.693	10.996	7.622
185.275	0.693	11.017	7.63
185.442	0.692	11.006	7.616
185.608	0.692	11.041	7.639
185.775	0.691	11.048	7.637
185.942	0.691	11.045	7.631
186.108	0.691	11.083	7.654
186.275	0.69	11.077	7.643
186.442	0.69	11.088	7.646
186.608	0.689	11.124	7.667
186.775	0.689	11.112	7.651
186.942	0.688	11.134	7.664
187.108	0.688	11.161	7.679
187.275	0.687	11.148	7.663
187.442	0.687	11.179	7.682
187.608	0.687	11.194	7.687
187.775	0.686	11.186	7.674
187.942	0.686	11.224	7.699
188.108	0.685	11.225	7.694
188.275	0.685	11.228	7.69
188.442	0.685	11.263	7.711
188.608	0.684	11.252	7.697
188.775	0.684	11.272	7.707
188.96	0.683	11.301	7.723
189.108	0.683	11.287	7.706
189.275	0.683	11.318	7.726
189.442	0.682	11.336	7.733
189.608	0.682	11.326	7.72
189.775	0.681	11.362	7.741
189.942	0.681	11.367	7.74
190.108	0.68	11.367	7.734
190.275	0.68	11.404	7.757
190.442	0.68	11.397	7.745
190.608	0.679	11.41	7.749
190.775	0.679	11.444	7.768
190.942	0.678	11.429	7.752
191.108	0.678	11.457	7.769
191.275	0.678	11.479	7.781
191.442	0.677	11.466	7.763
191.608	0.677	11.501	7.785
191.775	0.676	11.513	7.787
191.942	0.676	11.505	7.776
192.108	0.676	11.545	7.801
192.275	0.675	11.542	7.793
192.442	0.675	11.547	7.791
192.608	0.674	11.584	7.813
192.775	0.674	11.571	7.798
192.942	0.674	11.593	7.809
193.108	0.673	11.622	7.825
193.275	0.673	11.608	7.808
193.442	0.672	11.64	7.827
193.608	0.672	11.656	7.832
193.775	0.672	11.644	7.82
193.942	0.671	11.684	7.843
194.108	0.671	11.685	7.838
194.275	0.67	11.688	7.835
194.442	0.67	11.725	7.858
194.608	0.669	11.714	7.843
194.775	0.669	11.732	7.852
194.942	0.669	11.762	7.869
195.108	0.668	11.748	7.852
195.275	0.668	11.78	7.87
195.442	0.668	11.798	7.877
195.608	0.667	11.786	7.865
195.775	0.667	11.823	7.885
195.942	0.666	11.828	7.883
196.108	0.666	11.827	7.877
196.275	0.666	11.865	7.901
196.442	0.665	11.857	7.888
196.608	0.665	11.872	7.894
196.775	0.665	11.905	7.912
196.942	0.664	11.89	7.896
197.108	0.664	11.916	7.911
197.275	0.664	11.94	7.923
197.442	0.663	11.927	7.907
197.608	0.663	11.962	7.929
197.775	0.662	11.973	7.93
197.942	0.662	11.966	7.92
198.108	0.662	12.004	7.943
198.275	0.661	12	7.932
198.442	0.661	12.01	7.935
198.608	0.661	12.044	7.956
198.775	0.66	12.032	7.941
198.942	0.66	12.053	7.952
199.108	0.659	12.082	7.967
199.275	0.659	12.067	7.949
199.442	0.659	12.099	7.968
199.608	0.658	12.116	7.976
199.775	0.658	12.106	7.961
199.942	0.657	12.144	7.984
200.108	0.657	12.147	7.981
200.275	0.657	12.148	7.976
200.442	0.656	12.184	7.997
200.608	0.656	12.174	7.984
200.775	0.656	12.19	7.992
200.942	0.655	12.221	8.008
201.108	0.655	12.207	7.991
201.275	0.655	12.236	8.009
201.442	0.654	12.257	8.018
201.608	0.654	12.245	8.003
201.775	0.653	12.282	8.026
201.942	0.653	12.29	8.026
202.108	0.653	12.285	8.016
202.275	0.652	12.323	8.038
202.442	0.652	12.318	8.03
202.608	0.651	12.328	8.031
202.775	0.651	12.364	8.052
202.942	0.65	12.349	8.033
203.108	0.65	12.374	8.049
203.275	0.65	12.4	8.061
203.442	0.649	12.385	8.043
203.608	0.649	12.419	8.065
203.775	0.649	12.432	8.069
203.942	0.649	12.425	8.058
204.108	0.648	12.462	8.08
204.275	0.648	12.46	8.073
204.442	0.647	12.467	8.072
204.608	0.647	12.504	8.094
204.775	0.647	12.489	8.078
204.942	0.646	12.515	8.09
205.108	0.646	12.541	8.104
205.275	0.646	12.524	8.085
205.442	0.645	12.558	8.106
205.608	0.645	12.57	8.109
205.775	0.645	12.564	8.098
205.942	0.644	12.602	8.122
206.108	0.644	12.601	8.114
225.773	0.607	14.069	8.533
225.923	0.606	14.083	8.528
226.09	0.605	14.093	8.527
226.257	0.605	14.134	8.55
226.423	0.604	14.124	8.533
226.59	0.604	14.142	8.543
226.757	0.604	14.176	8.56
226.923	0.603	14.158	8.54
227.09	0.603	14.19	8.56
227.257	0.603	14.208	8.566
227.423	0.602	14.195	8.55
227.59	0.602	14.235	8.574
227.757	0.602	14.238	8.57
227.923	0.602	14.236	8.564
228.09	0.602	14.274	8.586
228.257	0.601	14.263	8.572
228.423	0.601	14.279	8.578
228.59	0.601	14.312	8.594
228.757	0.6	14.293	8.575
228.923	0.6	14.322	8.594
229.09	0.6	14.345	8.603
229.257	0.599	14.328	8.585
229.423	0.599	14.364	8.608
229.59	0.599	14.371	8.604
229.757	0.599	14.366	8.598
229.923	0.598	14.406	8.621
230.09	0.598	14.398	8.608
230.257	0.598	14.409	8.612
230.423	0.598	14.443	8.631
230.59	0.597	14.426	8.613
230.757	0.597	14.455	8.629
230.923	0.597	14.476	8.639
231.09	0.596	14.458	8.621
231.257	0.596	14.494	8.642
231.423	0.596	14.507	8.643
231.59	0.595	14.496	8.632
231.757	0.595	14.538	8.655
231.923	0.595	14.534	8.647
232.09	0.595	14.536	8.644
232.257	0.595	14.575	8.665
232.423	0.594	14.562	8.649
232.59	0.594	14.58	8.659
232.757	0.594	14.613	8.675
232.923	0.593	14.593	8.657
233.09	0.593	14.626	8.676
233.257	0.593	14.644	8.681
233.423	0.592	14.63	8.667
233.59	0.592	14.67	8.69
233.757	0.592	14.673	8.686
233.923	0.592	14.668	8.679
234.09	0.592	14.709	8.701
234.257	0.591	14.698	8.688
234.423	0.591	14.712	8.693
234.59	0.591	14.747	8.712
234.757	0.59	14.73	8.694
234.923	0.59	14.757	8.708
235.09	0.59	14.78	8.72
235.257	0.589	14.764	8.702
235.423	0.589	14.801	8.724
235.59	0.589	14.809	8.723
235.757	0.588	14.802	8.711
235.923	0.589	14.843	8.739
236.09	0.588	14.838	8.726
236.257	0.588	14.843	8.727
236.423	0.588	14.881	8.746
236.59	0.587	14.865	8.729
236.757	0.587	14.887	8.742
236.923	0.587	14.917	8.756
237.09	0.586	14.896	8.736
237.257	0.586	14.93	8.755
237.423	0.586	14.947	8.762
237.59	0.586	14.934	8.746
237.757	0.586	14.974	8.771
237.923	0.585	14.975	8.764
238.09	0.585	14.974	8.758
238.257	0.585	15.015	8.781
238.423	0.584	15	8.766
238.59	0.584	15.017	8.774
238.757	0.584	15.051	8.791
238.923	0.584	15.033	8.773
239.09	0.583	15.062	8.788
239.257	0.583	15.086	8.799
239.423	0.583	15.068	8.781
239.59	0.583	15.106	8.803
239.757	0.582	15.114	8.803
239.923	0.582	15.107	8.793
240.09	0.582	15.147	8.816
240.257	0.582	15.14	8.805
240.423	0.581	15.148	8.802
240.59	0.581	15.185	8.826
240.757	0.581	15.168	8.808
240.923	0.58	15.193	8.819
241.09	0.58	15.219	8.834
241.257	0.58	15.203	8.814
241.423	0.58	15.235	8.836
241.59	0.58	15.251	8.84
241.757	0.579	15.239	8.826
241.923	0.579	15.279	8.849
242.09	0.579	15.276	8.841
242.257	0.578	15.279	8.838
242.423	0.578	15.317	8.859
242.59	0.578	15.305	8.845
242.757	0.578	15.32	8.852
242.923	0.578	15.353	8.867
243.09	0.577	15.334	8.85
243.257	0.577	15.365	8.867
243.423	0.577	15.385	8.874
243.59	0.576	15.37	8.858
243.757	0.576	15.408	8.881
243.923	0.576	15.41	8.874
244.09	0.576	15.409	8.87
244.257	0.576	15.448	8.893
244.423	0.575	15.437	8.879
244.59	0.575	15.451	8.884
244.757	0.575	15.484	8.902
244.923	0.574	15.466	8.883
245.09	0.574	15.496	8.898
245.257	0.574	15.518	8.909
245.423	0.574	15.5	8.891
245.59	0.574	15.539	8.912
245.757	0.573	15.547	8.911
245.923	0.573	15.54	8.902
246.09	0.573	15.582	8.926
246.257	0.572	15.572	8.914
246.423	0.572	15.581	8.915
246.59	0.572	15.617	8.935
246.757	0.572	15.598	8.917
246.923	0.571	15.622	8.928
247.09	0.571	15.651	8.942
247.257	0.571	15.632	8.924
247.423	0.571	15.667	8.943
247.59	0.571	15.682	8.948
247.757	0.57	15.672	8.935
247.923	0.57	15.709	8.958
248.09	0.57	15.703	8.947
248.257	0.57	15.71	8.948
248.423	0.569	15.749	8.968
248.59	0.569	15.731	8.949
248.757	0.569	15.752	8.961
248.923	0.569	15.781	8.974
249.09	0.568	15.762	8.956
249.257	0.568	15.796	8.975
249.423	0.568	15.81	8.979
249.59	0.567	15.798	8.965
249.757	0.568	15.839	8.989
249.923	0.567	15.836	8.98
250.09	0.567	15.84	8.979
250.257	0.567	15.878	9.001
250.423	0.566	15.862	8.983
250.59	0.566	15.882	8.992
250.757	0.566	15.913	9.007
250.923	0.565	15.893	8.986
251.09	0.566	15.924	9.005
251.257	0.565	15.943	9.013
251.423	0.565	15.928	8.996
251.59	0.565	15.967	9.019
251.757	0.564	15.97	9.015
251.923	0.564	15.966	9.008
252.09	0.564	16.005	9.031
252.257	0.564	15.995	9.017
252.423	0.564	16.006	9.02
252.59	0.563	16.043	9.04
252.757	0.563	16.023	9.019
252.923	0.563	16.051	9.035
253.09	0.563	16.076	9.046
253.257	0.562	16.057	9.028
253.423	0.562	16.094	9.048
253.59	0.562	16.103	9.049
253.757	0.562	16.094	9.038
253.923	0.562	16.134	9.061
254.09	0.561	16.129	9.05
254.257	0.561	16.134	9.051
254.423	0.561	16.173	9.072
254.59	0.56	16.156	9.052
254.757	0.56	16.179	9.065
254.923	0.56	16.207	9.078
255.09	0.56	16.187	9.059
255.257	0.56	16.221	9.081
255.423	0.559	16.235	9.082
255.59	0.559	16.222	9.069
255.757	0.559	16.263	9.092
274.668	0.535	17.547	9.382
275.51	0.533	17.59	9.382
276.51	0.532	17.671	9.407
277.51	0.531	17.742	9.425
278.51	0.53	17.796	9.433
279.51	0.529	17.843	9.436
280.51	0.528	17.9	9.446
281.51	0.527	17.973	9.468
282.51	0.526	18.057	9.494
283.51	0.525	18.127	9.512
284.51	0.524	18.185	9.523
285.51	0.522	18.227	9.522
286.51	0.521	18.286	9.532
287.51	0.52	18.356	9.552
288.51	0.519	18.439	9.578
289.51	0.518	18.511	9.597
290.51	0.517	18.569	9.605
291.51	0.516	18.608	9.604
292.51	0.515	18.667	9.612
293.51	0.514	18.736	9.633
294.51	0.513	18.813	9.656
295.51	0.512	18.888	9.678
296.51	0.511	18.945	9.687
297.51	0.51	18.988	9.686
298.51	0.509	19.036	9.691
299.51	0.508	19.105	9.71
300.51	0.507	19.183	9.733
301.51	0.507	19.255	9.753
302.51	0.505	19.316	9.763
303.51	0.504	19.354	9.76
304.51	0.503	19.402	9.767
322.857	0.488	20.43	9.965
323.023	0.487	20.469	9.976
323.19	0.487	20.517	9.997
323.357	0.487	20.502	9.979
323.523	0.487	20.525	9.99
323.69	0.487	20.555	10.004
323.857	0.486	20.531	9.981
324.023	0.486	20.566	10.001
324.19	0.486	20.581	10.005
324.357	0.486	20.56	9.987
324.523	0.486	20.602	10.011
324.69	0.486	20.596	10.001
324.857	0.485	20.591	9.994
325.023	0.486	20.631	10.018
325.19	0.485	20.608	9.997
325.357	0.485	20.626	10.007
325.523	0.485	20.66	10.023
325.69	0.485	20.633	10.002
325.857	0.485	20.663	10.02
326.023	0.485	20.684	10.026
326.19	0.484	20.659	10.007
326.357	0.484	20.698	10.028
326.523	0.484	20.698	10.025
326.69	0.484	20.689	10.015
326.857	0.484	20.729	10.037
327.023	0.484	20.714	10.022
327.19	0.484	20.718	10.021
327.357	0.484	20.756	10.041
327.523	0.483	20.73	10.021
327.69	0.483	20.755	10.032
327.857	0.483	20.781	10.045
328.023	0.483	20.755	10.026
328.19	0.483	20.791	10.046
328.357	0.483	20.799	10.048
328.523	0.483	20.782	10.031
328.69	0.483	20.824	10.055
328.857	0.483	20.813	10.046
329.023	0.482	20.811	10.041
329.19	0.482	20.851	10.061
329.357	0.482	20.828	10.042
329.523	0.482	20.846	10.052
329.69	0.482	20.874	10.066
329.857	0.482	20.851	10.045
330.023	0.482	20.884	10.064
330.19	0.482	20.894	10.062
330.357	0.481	20.876	10.049
330.523	0.482	20.918	10.073
330.69	0.481	20.913	10.064
330.857	0.481	20.908	10.058
331.023	0.481	20.949	10.08
331.19	0.481	20.929	10.063
331.357	0.481	20.941	10.068
331.523	0.481	20.976	10.085
331.69	0.48	20.949	10.063
331.857	0.48	20.978	10.08
332.023	0.48	20.997	10.086
332.19	0.48	20.975	10.068
332.357	0.48	21.015	10.092
332.523	0.48	21.012	10.084
332.69	0.48	21.007	10.078
332.857	0.48	21.046	10.099
333.023	0.479	21.029	10.082
333.19	0.479	21.041	10.087
333.357	0.479	21.074	10.104
333.523	0.479	21.049	10.083
333.69	0.479	21.075	10.098
333.857	0.479	21.099	10.109
334.023	0.479	21.073	10.087
334.19	0.479	21.112	10.11
334.357	0.479	21.118	10.106
334.523	0.478	21.102	10.092
334.69	0.479	21.142	10.118
334.857	0.478	21.128	10.102
335.023	0.478	21.134	10.105
335.19	0.478	21.172	10.124
335.357	0.478	21.148	10.104
335.523	0.478	21.171	10.115
335.69	0.478	21.198	10.128
335.857	0.477	21.172	10.106
336.023	0.478	21.207	10.127
336.19	0.477	21.218	10.128
336.357	0.477	21.199	10.111
336.523	0.477	21.241	10.137
336.69	0.477	21.232	10.124
336.857	0.477	21.233	10.121
337.023	0.477	21.271	10.143
337.19	0.476	21.248	10.121
337.357	0.476	21.268	10.133
337.523	0.476	21.298	10.148
337.69	0.476	21.271	10.125
337.857	0.476	21.305	10.144
338.023	0.476	21.317	10.148
338.19	0.476	21.296	10.13
338.357	0.476	21.337	10.154
338.523	0.476	21.334	10.145
338.69	0.475	21.327	10.138
338.857	0.476	21.367	10.161
339.023	0.475	21.345	10.143
339.19	0.475	21.359	10.15
339.357	0.475	21.392	10.164
339.523	0.475	21.365	10.143
339.69	0.475	21.396	10.16
339.857	0.475	21.414	10.166
340.023	0.474	21.39	10.148
340.19	0.475	21.432	10.171
340.357	0.474	21.432	10.166
340.523	0.474	21.421	10.155
340.69	0.474	21.461	10.178
340.857	0.474	21.446	10.162
341.023	0.474	21.451	10.163
341.19	0.474	21.49	10.183
341.357	0.473	21.465	10.161
341.523	0.474	21.488	10.175
341.69	0.473	21.515	10.184
341.857	0.473	21.486	10.165
342.023	0.473	21.522	10.185
342.19	0.473	21.529	10.185
342.357	0.473	21.514	10.17
342.523	0.473	21.553	10.192
342.69	0.473	21.542	10.18
342.857	0.472	21.544	10.179
361.155	0.461	22.412	10.334
361.322	0.46	22.449	10.335
361.488	0.46	22.499	10.359
361.655	0.46	22.483	10.342
361.822	0.46	22.497	10.345
361.988	0.46	22.532	10.363
362.155	0.459	22.506	10.341
362.322	0.46	22.533	10.355
362.488	0.46	22.555	10.364
362.655	0.459	22.528	10.344
362.822	0.459	22.57	10.367
362.988	0.459	22.571	10.363
363.155	0.459	22.555	10.35
363.322	0.459	22.594	10.372
363.488	0.459	22.58	10.358
363.655	0.459	22.584	10.359
363.822	0.459	22.621	10.379
363.988	0.458	22.593	10.355
364.155	0.458	22.618	10.37
364.322	0.458	22.642	10.38
364.488	0.458	22.612	10.358
364.655	0.458	22.647	10.379
364.822	0.458	22.656	10.379
364.988	0.458	22.637	10.366
365.155	0.458	22.676	10.389
365.322	0.458	22.665	10.375
365.488	0.458	22.659	10.37
365.655	0.458	22.7	10.393
365.822	0.457	22.676	10.372
365.988	0.457	22.692	10.38
366.155	0.458	22.72	10.396
366.322	0.457	22.69	10.374
366.488	0.457	22.724	10.392
366.655	0.457	22.736	10.396
366.822	0.457	22.714	10.379
366.988	0.457	22.755	10.4
367.155	0.457	22.75	10.392
367.322	0.457	22.743	10.387
367.488	0.457	22.777	10.407
367.655	0.456	22.757	10.387
367.822	0.456	22.771	10.395
367.988	0.457	22.803	10.412
368.155	0.456	22.774	10.388
368.322	0.456	22.806	10.407
368.488	0.456	22.821	10.412
368.655	0.456	22.795	10.393
368.822	0.456	22.837	10.417
368.988	0.456	22.833	10.409
369.155	0.456	22.823	10.402
369.322	0.456	22.864	10.424
369.488	0.456	22.843	10.406
369.655	0.455	22.851	10.407
369.822	0.456	22.887	10.428
369.988	0.455	22.859	10.404
370.155	0.455	22.888	10.421
370.322	0.455	22.908	10.429
370.488	0.455	22.881	10.409
370.655	0.455	22.92	10.431
370.822	0.455	22.922	10.428
370.988	0.455	22.907	10.415
371.155	0.455	22.948	10.438
371.322	0.454	22.931	10.422
371.488	0.454	22.935	10.423
371.655	0.455	22.972	10.441
371.822	0.454	22.943	10.42
371.988	0.454	22.968	10.434
372.155	0.454	22.991	10.445
372.322	0.454	22.962	10.425
372.488	0.454	23.001	10.443
372.655	0.454	23.006	10.444
372.822	0.454	22.987	10.427
372.988	0.454	23.029	10.449
373.155	0.454	23.018	10.44
373.322	0.453	23.014	10.435
373.488	0.454	23.055	10.458
373.655	0.453	23.03	10.437
373.822	0.453	23.049	10.446
373.988	0.453	23.077	10.461
374.155	0.453	23.05	10.438
374.322	0.453	23.083	10.457
374.488	0.453	23.094	10.458
374.655	0.453	23.067	10.44
374.822	0.453	23.11	10.466
374.988	0.453	23.103	10.455
375.155	0.452	23.097	10.45
375.322	0.453	23.137	10.47
375.488	0.452	23.116	10.452
375.655	0.452	23.129	10.459
375.822	0.452	23.16	10.476
375.988	0.452	23.131	10.452
376.155	0.452	23.16	10.469
376.322	0.452	23.176	10.475
376.488	0.452	23.153	10.458
376.655	0.452	23.191	10.479
376.822	0.452	23.192	10.472
376.988	0.451	23.178	10.461
377.155	0.452	23.218	10.485
377.322	0.451	23.201	10.468
377.488	0.451	23.206	10.469
377.655	0.451	23.243	10.489
377.822	0.451	23.215	10.467
377.988	0.451	23.239	10.48
378.155	0.451	23.264	10.492
378.322	0.451	23.233	10.469
378.488	0.451	23.267	10.489
378.655	0.451	23.277	10.49
378.822	0.45	23.256	10.474
378.988	0.451	23.297	10.498
379.155	0.45	23.285	10.486
379.322	0.45	23.281	10.481
379.488	0.45	23.323	10.502
379.655	0.45	23.297	10.482
379.822	0.45	23.313	10.491
379.988	0.45	23.344	10.506
380.155	0.45	23.313	10.482
380.322	0.45	23.346	10.501
380.488	0.45	23.362	10.506
380.655	0.449	23.335	10.486
380.822	0.45	23.377	10.511
380.988	0.449	23.373	10.504
381.155	0.449	23.361	10.494
400.317	0.439	24.163	10.616
400.5	0.439	24.158	10.614
400.667	0.44	24.206	10.642
400.833	0.439	24.198	10.628
401	0.439	24.196	10.621
401.167	0.439	24.236	10.643
401.333	0.439	24.211	10.624
401.5	0.439	24.226	10.63
401.667	0.439	24.259	10.647
401.833	0.438	24.228	10.624
402	0.439	24.256	10.637
402.167	0.439	24.274	10.647
402.333	0.438	24.248	10.626
402.5	0.438	24.282	10.647
402.667	0.438	24.284	10.641
402.833	0.438	24.268	10.631
403	0.438	24.309	10.656
403.167	0.438	24.289	10.638
403.333	0.438	24.294	10.639
403.5	0.438	24.328	10.658
403.667	0.438	24.297	10.635
403.833	0.438	24.32	10.649
404	0.438	24.344	10.66
404.167	0.438	24.314	10.639
404.333	0.438	24.348	10.659
404.5	0.438	24.352	10.659
404.667	0.437	24.332	10.643
404.833	0.438	24.375	10.666
405	0.437	24.357	10.651
405.167	0.437	24.356	10.649
405.333	0.437	24.391	10.67
405.5	0.437	24.364	10.648
405.667	0.437	24.386	10.659
405.833	0.437	24.411	10.673
406	0.437	24.378	10.65
406.167	0.437	24.413	10.669
406.333	0.437	24.421	10.67
406.5	0.437	24.398	10.655
406.667	0.437	24.437	10.676
406.833	0.437	24.43	10.668
407	0.437	24.421	10.66
407.167	0.437	24.459	10.681
407.333	0.436	24.439	10.664
407.5	0.436	24.447	10.669
407.667	0.436	24.481	10.685
407.833	0.436	24.45	10.664
408	0.436	24.478	10.68
408.167	0.436	24.494	10.687
408.333	0.436	24.469	10.666
408.5	0.436	24.506	10.689
408.667	0.436	24.502	10.682
408.833	0.436	24.489	10.673
409	0.436	24.527	10.694
409.167	0.436	24.512	10.677
409.333	0.436	24.515	10.677
409.5	0.436	24.548	10.696
409.667	0.435	24.517	10.673
409.833	0.435	24.543	10.685
410	0.436	24.563	10.697
410.167	0.435	24.535	10.675
410.333	0.435	24.573	10.697
410.5	0.435	24.576	10.695
410.667	0.435	24.558	10.681
410.833	0.435	24.599	10.705
411	0.435	24.584	10.69
411.167	0.435	24.583	10.689
411.333	0.435	24.618	10.708
411.5	0.435	24.589	10.687
411.667	0.435	24.61	10.697
411.833	0.435	24.634	10.707
412	0.434	24.603	10.687
412.167	0.435	24.64	10.707
412.333	0.434	24.643	10.706
412.5	0.434	24.626	10.692
412.667	0.434	24.666	10.715
412.833	0.434	24.652	10.704
413	0.434	24.651	10.698
413.167	0.434	24.687	10.719
413.333	0.434	24.66	10.698
413.5	0.434	24.677	10.708
413.667	0.434	24.705	10.722
413.833	0.434	24.676	10.698
414	0.434	24.71	10.719
414.167	0.434	24.719	10.719
414.333	0.433	24.695	10.703
414.5	0.434	24.735	10.725
414.667	0.433	24.726	10.713
414.833	0.433	24.72	10.707
415	0.433	24.757	10.73
415.167	0.433	24.736	10.713
415.333	0.433	24.746	10.717
415.5	0.433	24.775	10.734
415.667	0.433	24.746	10.711
415.833	0.433	24.775	10.728
416	0.433	24.792	10.735
416.167	0.433	24.767	10.713
416.333	0.433	24.802	10.734
416.5	0.433	24.799	10.727
416.667	0.432	24.782	10.718
416.833	0.433	24.825	10.742
417	0.432	24.803	10.725
417.167	0.432	24.81	10.725
417.333	0.432	24.844	10.745
417.5	0.432	24.814	10.722
417.667	0.432	24.837	10.734
417.833	0.432	24.862	10.745
418	0.432	24.83	10.724
418.167	0.432	24.866	10.744
418.333	0.432	24.874	10.744
418.5	0.432	24.852	10.727
418.667	0.432	24.894	10.751
418.833	0.432	24.879	10.738
419	0.432	24.878	10.738
419.167	0.432	24.914	10.755
419.333	0.431	24.884	10.733
419.5	0.431	24.905	10.745
419.667	0.431	24.932	10.758
419.833	0.431	24.903	10.736
420	0.431	24.933	10.755
420.167	0.431	24.94	10.756
420.333	0.431	24.919	10.739
438.663	0.424	25.51	10.825
438.83	0.424	25.562	10.837
438.997	0.424	25.608	10.856
439.163	0.423	25.585	10.834
439.33	0.424	25.611	10.847
439.497	0.424	25.638	10.859
439.663	0.423	25.608	10.834
439.83	0.423	25.642	10.854
439.997	0.423	25.65	10.857
440.163	0.423	25.629	10.838
440.33	0.423	25.664	10.861
440.497	0.423	25.651	10.847
440.663	0.423	25.648	10.843
440.83	0.423	25.687	10.866
440.997	0.423	25.661	10.846
441.163	0.423	25.671	10.854
441.33	0.423	25.704	10.87
441.497	0.423	25.666	10.845
441.663	0.423	25.695	10.862
441.83	0.423	25.711	10.869
441.997	0.422	25.679	10.846
442.163	0.423	25.719	10.868
442.33	0.422	25.714	10.864
442.497	0.422	25.701	10.852
442.663	0.423	25.737	10.876
442.83	0.422	25.714	10.857
442.997	0.422	25.723	10.858
443.163	0.422	25.756	10.878
443.33	0.422	25.723	10.855
443.497	0.422	25.747	10.869
443.663	0.422	25.768	10.878
443.83	0.422	25.736	10.857
443.997	0.422	25.77	10.878
444.163	0.422	25.776	10.877
444.33	0.422	25.753	10.863
444.497	0.422	25.794	10.885
444.663	0.422	25.777	10.874
444.83	0.422	25.773	10.869
444.997	0.422	25.81	10.89
445.163	0.422	25.781	10.867
445.33	0.422	25.801	10.878
445.497	0.422	25.824	10.889
445.663	0.421	25.792	10.866
445.83	0.422	25.822	10.887
445.997	0.421	25.831	10.886
446.163	0.421	25.808	10.87
446.33	0.421	25.848	10.893
446.497	0.421	25.835	10.881
446.663	0.421	25.828	10.877
446.83	0.421	25.866	10.895
446.997	0.421	25.84	10.876
447.163	0.421	25.852	10.885
447.33	0.421	25.886	10.9
447.497	0.421	25.852	10.876
447.663	0.421	25.881	10.895
447.83	0.421	25.896	10.899
447.997	0.421	25.866	10.879
448.163	0.421	25.903	10.901
448.33	0.421	25.901	10.894
448.497	0.42	25.886	10.885
448.663	0.421	25.927	10.908
448.83	0.42	25.908	10.891
448.997	0.42	25.91	10.893
449.163	0.421	25.944	10.911
449.33	0.42	25.914	10.889
449.497	0.42	25.935	10.9
449.663	0.42	25.959	10.913
449.83	0.42	25.926	10.889
449.997	0.42	25.958	10.906
450.163	0.42	25.967	10.911
450.33	0.42	25.943	10.892
450.497	0.42	25.983	10.914
450.663	0.42	25.972	10.904
450.83	0.42	25.963	10.899
450.997	0.42	26	10.918
451.163	0.42	25.975	10.899
451.33	0.42	25.987	10.907
451.497	0.42	26.017	10.92
451.663	0.419	25.987	10.897
451.83	0.42	26.014	10.915
451.997	0.42	26.029	10.922
452.163	0.419	25.999	10.902
452.33	0.419	26.041	10.922
452.497	0.419	26.032	10.915
452.663	0.419	26.018	10.907
452.83	0.419	26.056	10.927
452.997	0.419	26.035	10.91
453.163	0.419	26.04	10.912
453.33	0.419	26.073	10.929
453.497	0.419	26.041	10.907
453.663	0.419	26.066	10.92
453.83	0.419	26.089	10.931
453.997	0.419	26.055	10.909
454.163	0.419	26.089	10.928
454.33	0.419	26.096	10.928
454.497	0.419	26.073	10.912
454.663	0.419	26.111	10.935
454.83	0.418	26.099	10.922
454.997	0.418	26.095	10.919
455.163	0.419	26.131	10.939
455.33	0.418	26.102	10.918
455.497	0.418	26.121	10.929
455.663	0.418	26.146	10.94
455.83	0.418	26.113	10.918
455.997	0.418	26.149	10.938
456.163	0.418	26.155	10.937
456.33	0.418	26.129	10.921
456.497	0.418	26.172	10.945
456.663	0.418	26.157	10.932
456.83	0.418	26.153	10.929
456.997	0.418	26.19	10.948
457.163	0.418	26.158	10.927
457.33	0.418	26.177	10.936
457.497	0.418	26.208	10.952
457.663	0.418	26.171	10.927
457.83	0.418	26.203	10.945
457.997	0.418	26.216	10.948
458.163	0.417	26.19	10.931
458.33	0.418	26.226	10.953
458.497	0.417	26.219	10.943
458.663	0.417	26.206	10.934
458.83	0.417	26.246	10.956
458.997	0.417	26.222	10.936
459.163	0.417	26.234	10.942
459.33	0.417	26.268	10.958
459.497	0.417	26.238	10.935
459.663	0.417	26.267	10.951
459.83	0.417	26.286	10.958
459.997	0.417	26.258	10.938
460.163	0.417	26.296	10.961
460.33	0.417	26.292	10.954
460.497	0.416	26.279	10.944
460.663	0.417	26.319	10.966
460.83	0.416	26.298	10.947
460.997	0.416	26.301	10.951
461.163	0.416	26.333	10.966
461.33	0.416	26.303	10.945
461.497	0.416	26.325	10.959
461.663	0.416	26.347	10.969
461.83	0.416	26.315	10.946
461.997	0.416	26.352	10.966
462.163	0.416	26.352	10.963
462.33	0.416	26.331	10.95
462.497	0.416	26.371	10.973
462.663	0.416	26.352	10.958
462.83	0.416	26.352	10.957
462.997	0.416	26.387	10.975
463.163	0.416	26.355	10.952
463.33	0.416	26.374	10.965
463.497	0.416	26.401	10.977
463.663	0.415	26.365	10.953
463.83	0.416	26.397	10.972
463.997	0.416	26.408	10.975
464.163	0.415	26.384	10.957
464.33	0.416	26.423	10.98
464.497	0.415	26.411	10.969
464.663	0.415	26.406	10.964
464.83	0.415	26.445	10.983
464.997	0.415	26.421	10.965
465.163	0.415	26.433	10.971
465.33	0.415	26.463	10.988
465.497	0.415	26.432	10.964
465.663	0.415	26.457	10.979
465.83	0.415	26.477	10.987
465.997	0.415	26.448	10.967
466.163	0.415	26.482	10.99
466.33	0.415	26.481	10.981
466.497	0.415	26.463	10.972
466.663	0.415	26.505	10.995
466.83	0.415	26.482	10.977
466.997	0.415	26.486	10.979
467.163	0.415	26.518	10.997
467.33	0.414	26.485	10.973
467.497	0.414	26.509	10.987
467.663	0.414	26.531	10.996
467.83	0.414	26.499	10.975
467.997	0.414	26.533	10.995
468.163	0.414	26.534	10.991
468.33	0.414	26.514	10.977
468.497	0.414	26.552	11.001
468.663	0.414	26.533	10.984
486.947	0.41	26.964	11.048
487.113	0.409	26.986	11.035
487.28	0.409	27.037	11.059
487.447	0.409	27.043	11.055
487.613	0.409	27.026	11.04
487.78	0.409	27.069	11.064
487.947	0.408	27.054	11.05
488.113	0.408	27.05	11.047
488.28	0.409	27.086	11.066
488.447	0.408	27.057	11.045
488.613	0.408	27.069	11.053
488.78	0.408	27.097	11.069
488.947	0.408	27.061	11.044
489.113	0.408	27.09	11.062
489.28	0.408	27.101	11.067
489.447	0.408	27.074	11.047
489.613	0.408	27.113	11.07
489.78	0.408	27.101	11.061
489.947	0.408	27.088	11.053
490.113	0.408	27.125	11.074
490.28	0.408	27.101	11.055
490.447	0.408	27.11	11.061
490.613	0.408	27.141	11.077
490.78	0.408	27.105	11.053
490.947	0.408	27.13	11.069
491.113	0.408	27.147	11.076
491.28	0.408	27.115	11.055
491.447	0.408	27.149	11.078
491.613	0.408	27.148	11.071
491.78	0.408	27.126	11.059
491.947	0.408	27.166	11.08
492.113	0.408	27.146	11.065
492.28	0.408	27.148	11.067
492.447	0.408	27.181	11.085
492.613	0.407	27.151	11.062
492.78	0.408	27.173	11.076
492.947	0.408	27.194	11.086
493.113	0.407	27.16	11.062
493.28	0.408	27.193	11.083
493.447	0.407	27.198	11.082
493.613	0.407	27.176	11.068
493.78	0.407	27.216	11.088
493.947	0.407	27.2	11.075
494.113	0.407	27.195	11.073
494.28	0.407	27.232	11.092
494.447	0.407	27.201	11.072
494.613	0.407	27.218	11.082
494.78	0.407	27.243	11.094
494.947	0.407	27.21	11.073
495.113	0.407	27.24	11.09
495.28	0.407	27.249	11.091
495.447	0.407	27.222	11.074
495.613	0.407	27.259	11.095
495.78	0.407	27.251	11.086
495.947	0.407	27.238	11.078
496.113	0.407	27.277	11.099
496.28	0.407	27.253	11.081
496.447	0.407	27.258	11.085
496.613	0.407	27.289	11.101
496.78	0.406	27.256	11.077
496.947	0.407	27.281	11.093
497.113	0.407	27.302	11.102
497.28	0.406	27.268	11.08
497.447	0.407	27.303	11.101
497.613	0.406	27.301	11.096
497.78	0.406	27.282	11.083
497.947	0.407	27.323	11.107
498.113	0.406	27.304	11.09
498.28	0.406	27.302	11.089
498.447	0.406	27.335	11.108
498.613	0.406	27.305	11.087
498.78	0.406	27.324	11.097
498.947	0.406	27.349	11.109
499.113	0.406	27.313	11.086
499.28	0.406	27.348	11.108
499.447	0.406	27.355	11.105
499.613	0.406	27.33	11.089
499.78	0.406	27.371	11.112
499.947	0.406	27.359	11.099
500.113	0.406	27.353	11.093
500.28	0.406	27.388	11.113
500.447	0.405	27.362	11.092
500.613	0.406	27.378	11.102
500.78	0.406	27.405	11.115
500.947	0.405	27.373	11.092
501.113	0.405	27.402	11.109
501.28	0.405	27.416	11.113
501.447	0.405	27.386	11.094
501.613	0.405	27.424	11.116
501.78	0.405	27.416	11.107
501.947	0.405	27.403	11.099
502.113	0.405	27.441	11.121
502.28	0.405	27.416	11.102
502.447	0.405	27.423	11.106
502.613	0.405	27.455	11.123
502.78	0.405	27.42	11.099
502.947	0.405	27.444	11.115
503.113	0.405	27.461	11.121
503.28	0.405	27.429	11.101
503.447	0.405	27.465	11.122
503.613	0.405	27.459	11.114
503.78	0.405	27.445	11.106
503.947	0.405	27.481	11.127
504.113	0.405	27.459	11.109
504.28	0.405	27.462	11.113
504.447	0.405	27.494	11.13
504.613	0.404	27.46	11.106
504.78	0.405	27.487	11.123
504.947	0.405	27.501	11.128
505.113	0.404	27.472	11.108
505.28	0.405	27.507	11.13
505.447	0.404	27.502	11.121
505.613	0.404	27.489	11.11
505.78	0.404	27.531	11.136
505.947	0.404	27.511	11.118
506.113	0.404	27.512	11.118
506.28	0.404	27.544	11.136
506.447	0.404	27.515	11.114
506.613	0.404	27.537	11.127
506.78	0.404	27.56	11.136
506.947	0.404	27.528	11.115
507.113	0.404	27.561	11.135
507.28	0.404	27.563	11.133
507.447	0.404	27.542	11.119
507.613	0.404	27.579	11.142
507.78	0.404	27.561	11.125
507.947	0.404	27.558	11.124
508.113	0.404	27.595	11.143
508.28	0.403	27.562	11.121
508.447	0.404	27.58	11.132
508.613	0.404	27.606	11.143
508.78	0.403	27.57	11.121
508.947	0.404	27.601	11.14
509.113	0.404	27.611	11.142
509.28	0.403	27.584	11.124
509.447	0.404	27.621	11.146
509.613	0.403	27.61	11.135
509.78	0.403	27.597	11.128
509.947	0.403	27.634	11.148
510.113	0.403	27.605	11.128
510.28	0.403	27.616	11.135
510.447	0.403	27.645	11.15
510.613	0.403	27.609	11.127
510.78	0.403	27.637	11.142
510.947	0.403	27.655	11.15
511.113	0.403	27.62	11.128
511.28	0.403	27.654	11.15
511.447	0.403	27.65	11.142
511.613	0.403	27.634	11.132
511.78	0.403	27.671	11.154
511.947	0.403	27.648	11.135
512.113	0.403	27.655	11.139
512.28	0.403	27.688	11.156
512.447	0.402	27.657	11.131
512.613	0.403	27.681	11.146
512.78	0.403	27.701	11.156
512.947	0.402	27.669	11.133
513.113	0.403	27.702	11.152
513.28	0.402	27.707	11.151
513.447	0.402	27.681	11.138
513.613	0.403	27.722	11.159
513.78	0.402	27.706	11.146
513.947	0.402	27.7	11.142
514.113	0.402	27.736	11.162
514.28	0.402	27.708	11.142
514.447	0.402	27.72	11.15
514.613	0.402	27.746	11.163
514.78	0.402	27.712	11.139
514.947	0.402	27.741	11.158
515.113	0.402	27.75	11.16
515.28	0.402	27.723	11.143
515.447	0.402	27.758	11.164
515.613	0.402	27.748	11.155
515.78	0.402	27.735	11.148
515.947	0.402	27.772	11.169
516.113	0.402	27.746	11.15
516.28	0.402	27.75	11.152
516.447	0.402	27.782	11.17
516.613	0.402	27.75	11.148
516.78	0.402	27.772	11.162
516.947	0.402	27.79	11.17
535.278	0.399	28.094	11.2
536.278	0.398	28.211	11.219
537.278	0.397	28.226	11.216
538.278	0.397	28.217	11.205
539.278	0.397	28.226	11.204
540.278	0.397	28.255	11.216
541.278	0.397	28.292	11.232
542.278	0.397	28.322	11.239
543.278	0.397	28.337	11.238
544.278	0.396	28.334	11.226
545.278	0.396	28.345	11.224
546.278	0.396	28.372	11.233
547.278	0.396	28.41	11.247
548.278	0.396	28.442	11.257
549.278	0.396	28.463	11.258
550.278	0.395	28.458	11.244
551.278	0.395	28.479	11.24
552.278	0.395	28.509	11.249
553.278	0.395	28.548	11.263
554.278	0.394	28.578	11.272
555.278	0.394	28.59	11.272
556.278	0.394	28.595	11.262
557.278	0.394	28.608	11.26
558.278	0.393	28.631	11.266
559.278	0.394	28.667	11.281
560.278	0.393	28.698	11.291
561.278	0.393	28.707	11.289
562.278	0.393	28.696	11.274
563.278	0.393	28.704	11.272
564.278	0.393	28.726	11.281
565.278	0.393	28.766	11.297
566.278	0.393	28.793	11.305
567.278	0.392	28.804	11.301
568.278	0.392	28.799	11.288
569.278	0.392	28.821	11.286
570.278	0.392	28.854	11.297
571.278	0.392	28.888	11.312
572.278	0.391	28.91	11.318
573.278	0.391	28.923	11.315
574.278	0.391	28.913	11.303
575.278	0.391	28.919	11.3
576.278	0.391	28.956	11.311
577.278	0.391	28.997	11.327
578.278	0.391	29.02	11.334
579.278	0.39	29.028	11.327
580.278	0.39	29.015	11.315
581.278	0.39	29.022	11.315
582.278	0.39	29.048	11.324
583.278	0.39	29.084	11.338
584.278	0.39	29.105	11.346
585.278	0.39	29.115	11.345
586.278	0.389	29.124	11.33
587.278	0.389	29.136	11.328
588.278	0.389	29.156	11.334
589.278	0.389	29.189	11.347
590.278	0.389	29.212	11.355
591.278	0.389	29.229	11.357
592.278	0.388	29.227	11.345
593.278	0.388	29.23	11.34
594.278	0.388	29.248	11.345
595.278	0.388	29.28	11.36
767.1	0.373	31.065	11.581
768.1	0.371	31.161	11.563
769.1	0.371	31.18	11.564
770.1	0.371	31.198	11.576
771.1	0.371	31.221	11.588
772.1	0.371	31.232	11.596
773.1	0.371	31.214	11.58
774.1	0.371	31.2	11.571
775.1	0.371	31.209	11.577
776.1	0.371	31.235	11.59
777.1	0.371	31.26	11.6
778.1	0.371	31.263	11.599
779.1	0.371	31.254	11.589
780.1	0.371	31.247	11.582
781.1	0.371	31.261	11.59
782.1	0.371	31.289	11.603
783.1	0.371	31.318	11.61
784.1	0.37	31.331	11.606
785.1	0.37	31.319	11.592
786.1	0.37	31.316	11.59
787.1	0.37	31.325	11.592
788.1	0.37	31.358	11.609
789.1	0.37	31.383	11.617
790.1	0.37	31.391	11.616
791.1	0.37	31.373	11.604
792.1	0.37	31.364	11.596
793.1	0.37	31.379	11.605
794.1	0.37	31.399	11.615
795.1	0.37	31.418	11.624
796.1	0.37	31.431	11.619
797.1	0.369	31.411	11.605
798.1	0.369	31.404	11.604
799.1	0.37	31.413	11.61
800.1	0.37	31.436	11.624
801.1	0.37	31.454	11.628
802.1	0.37	31.461	11.629
803.1	0.369	31.443	11.616
804.1	0.369	31.434	11.608
805.1	0.369	31.447	11.615
806.1	0.369	31.473	11.625
807.1	0.37	31.489	11.636
808.1	0.369	31.499	11.634
809.1	0.369	31.491	11.623
810.1	0.369	31.478	11.615
811.1	0.369	31.506	11.618
812.1	0.369	31.535	11.628
813.1	0.369	31.56	11.636
814.1	0.369	31.567	11.639
815.1	0.369	31.551	11.629
816.1	0.368	31.537	11.619
817.1	0.368	31.549	11.62
818.1	0.368	31.577	11.632
819.1	0.369	31.602	11.647
820.1	0.369	31.61	11.649
821.1	0.368	31.593	11.634
822.1	0.368	31.577	11.624
823.1	0.368	31.586	11.631
824.1	0.368	31.607	11.643
825.1	0.368	31.627	11.652
826.1	0.368	31.641	11.65
827.1	0.368	31.633	11.634
999.015	0.362	32.393	11.741
1000.01	0.361	32.49	11.721
1001.01	0.361	32.486	11.711
1002.01	0.361	32.499	11.719
1003.01	0.361	32.518	11.737
1004.01	0.361	32.527	11.741
1005.01	0.361	32.529	11.743
1006.01	0.361	32.506	11.731
1007.01	0.361	32.497	11.721
1008.01	0.361	32.503	11.727
1009.01	0.361	32.53	11.744
1010.01	0.361	32.545	11.749
1011.01	0.361	32.553	11.75
1012.01	0.361	32.536	11.737
1013.01	0.361	32.524	11.729
1014.01	0.361	32.535	11.734
1015.01	0.361	32.547	11.741
1016.01	0.361	32.575	11.755
1017.01	0.361	32.581	11.754
1018.01	0.361	32.569	11.744
1019.01	0.36	32.565	11.733
1020.01	0.36	32.577	11.738
1021.01	0.36	32.605	11.75
1022.01	0.36	32.624	11.76
1023.01	0.36	32.629	11.758
1024.02	0.36	32.621	11.745
1025.02	0.36	32.609	11.739
1026.02	0.36	32.615	11.743
1027.02	0.36	32.633	11.755
1028.02	0.36	32.648	11.764
1029.02	0.36	32.65	11.759
1030.02	0.36	32.636	11.754
1031.02	0.36	32.622	11.741
1032.02	0.36	32.631	11.743
1033.02	0.36	32.649	11.757
1034.02	0.36	32.661	11.763
1035.02	0.36	32.666	11.767
[truncated: 817 more rows]
