# Supplementary material for: Chemically defined, ultrasoft PDMS elastomers with selectable elasticity for mechanobiology
Source: PLoS One. 2018 Apr 6;13(4):e0195180. doi: 10.1371/journal.pone.0195180 (PMC5889068; doi:10.1371/journal.pone.0195180)
Supplement: S3 Dataset — (XLSX) [file pone.0195180.s009.xlsx]

## Sheet: FIG3-data
FIG3:
Squares 0.5 ppm catalyst			Circles 0.37 ppm catalyst
w [rad/s]	G' [kPa]	G'' [kPa]	w [rad/s]	G' [kPa]	G'' [kPa]
62.83	23.848	18.451	628.3	56.151	38.202
39.64	18.955	15.432	396.4	46.234	29.972
25.01	15.088	12.767	250.1	38.769	26.519
15.78	12.063	10.466	157.8	31.302	23.314
9.958	9.632	8.445	99.58	24.914	20.035
6.283	7.72	6.737	62.83	19.615	16.906
3.964	6.259	5.356	39.64	15.269	13.985
2.501	5.126	4.242	25.01	11.845	11.367
1.578	4.244	3.348	15.78	9.225	9.145
0.9958	3.548	2.614	9.958	7.16	7.236
0.6283	3.02	2.052	6.283	5.595	5.666
0.3964	2.603	1.6	3.964	4.428	4.421
0.2501	2.283	1.245	2.501	3.542	3.43
0.1578	2.036	0.964	1.578	2.871	2.649
0.09958	1.848	0.742	0.9958	2.353	2.032
0.06283	1.704	0.57	0.6283	1.965	1.56
0.03964	1.593	0.434	0.3964	1.67	1.194
0.02501	1.514	0.33	0.2501	1.447	0.911
0.01578	1.454	0.25	0.1578	1.276	0.692
0.009958	1.405	0.188	0.09958	1.15	0.523
0.006283	1.371	0.142	0.06283	1.055	0.394
0.006283	1.37	0.142	0.03964	0.983	0.293
0.005027	1.355	0.123	0.02501	0.933	0.218
0.00377	1.341	0.103	0.01578	0.895	0.162
0.002513	1.324	0.08	0.009958	0.866	0.119
0.001257	1.303	0.053	0.006283	0.847	0.088
0.0006283	1.287	0.036	0.003964	0.833	0.066
0.0005027	1.287	0.033	0.002501	0.82	0.048
0.0003142	1.282	0.025	0.001578	0.811	0.036
0.0001885	1.275	0.025	0.0009958	0.805	0.027
6.283e-05	1.288	0.012	0.0006283	0.802	0.02
			0.0003964	0.801	0.015
			0.0002501	0.798	0.012
			0.0001578	0.802	0.008
			9.958e-05	0.801	0.002
			6.283e-05	0.798	0.004
