# Supplementary material for: Chemically defined, ultrasoft PDMS elastomers with selectable elasticity for mechanobiology
Source: PLoS One. 2018 Apr 6;13(4):e0195180. doi: 10.1371/journal.pone.0195180 (PMC5889068; doi:10.1371/journal.pone.0195180)
Supplement: S4 Dataset — (XLSX) [file pone.0195180.s010.xlsx]

## Sheet: FIG4-data
FIG4:
Squares r=1.28			Circles r=1.00			Triangles r=0.71
w [rad/s]	G' [kPa]	G'' [kPa]	w [rad/s]	G' [kPa]	G'' [kPa]	w [rad/s]	G' [kPa]	G'' [kPa]
62.83	71.2	22.01	62.83	40.05	19.35	62.83	23.85	18.45
49.91	67.59	21.01	39.64	34.63	17.17	39.64	18.96	15.43
39.64	64.56	20.2	25.01	29.94	15.03	25.01	15.09	12.77
31.49	61.57	19.25	15.78	25.9	12.96	15.78	12.06	10.47
25.01	58.66	18.25	9.958	22.56	11.11	9.958	9.632	8.445
19.87	56.06	17.34	6.283	19.75	9.436	6.283	7.72	6.737
15.78	53.51	16.33	3.964	17.35	7.954	3.964	6.259	5.356
12.54	51.11	15.34	2.501	15.39	6.704	2.501	5.126	4.242
9.958	48.94	14.41	1.578	13.73	5.641	1.578	4.244	3.348
7.91	46.94	13.51	0.9958	12.35	4.745	0.9958	3.548	2.614
6.283	44.98	12.61	0.6283	11.19	3.998	0.6283	3.02	2.052
4.991	43.21	11.76	0.3964	10.2	3.358	0.3964	2.603	1.6
3.964	41.61	10.99	0.2501	9.339	2.821	0.2501	2.283	1.245
3.149	40.07	10.24	0.1578	8.644	2.358	0.1578	2.036	0.964
2.501	38.6	9.524	0.09958	8.058	1.965	0.09958	1.848	0.742
1.987	37.23	8.855	0.06283	7.571	1.636	0.06283	1.704	0.5698
1.578	36.02	8.271	0.03964	7.178	1.352	0.03964	1.593	0.4335
1.254	34.82	7.688	0.02501	6.844	1.113	0.02501	1.514	0.3296
0.9958	33.77	7.166	0.01578	6.571	0.9143	0.01578	1.454	0.2496
0.791	32.71	6.663	0.009958	6.356	0.7426	0.009958	1.405	0.1878
0.6283	31.75	6.198	0.006283	6.17	0.6052	0.006283	1.371	0.142
0.4991	30.86	5.767	0.003964	6.019	0.4892	0.006283	1.37	0.1418
0.3964	30.03	5.373	0.002501	5.905	0.3926	0.005027	1.355	0.1234
0.3149	29.22	5.001	0.001578	5.804	0.3192	0.00377	1.341	0.1034
0.2501	28.49	4.66	0.0009958	5.727	0.2605	0.002513	1.324	0.08007
0.1987	27.8	4.344	0.0006283	5.672	0.2108	0.001257	1.303	0.05348
0.1578	27.11	4.05				0.0006283	1.287	0.03594
0.1254	26.5	3.775				0.0005027	1.287	0.03306
0.09958	25.91	3.518				0.0003142	1.282	0.02523
0.0791	25.31	3.27				0.0001885	1.275	0.02531
0.06283	24.79	3.039				6.283e-05	1.288	0.01216
0.06283	24.78	3.045
0.03142	23.36	2.436
0.006283	20.92	1.395
0.004398	20.5	1.185
0.003142	20.17	1.051
0.001885	19.69	0.8374
0.0006283	18.92	0.4854
0.0004398	18.65	0.3847
0.0002513	18.5	0.2493
6.283e-05	18.28	0.1062
