# Supplementary material for: Chemically defined, ultrasoft PDMS elastomers with selectable elasticity for mechanobiology
Source: PLoS One. 2018 Apr 6;13(4):e0195180. doi: 10.1371/journal.pone.0195180 (PMC5889068; doi:10.1371/journal.pone.0195180)
Supplement: S5 Dataset — (XLSX) [file pone.0195180.s011.xlsx]

## Sheet: FIG5-data
FIG5:
Triangles r=1.21		Squares r=0.84		Stars r=0.71
w [rad/s]	d (ln G'' ) / d (ln w )	w [rad/s]	d (ln G'' ) / d (ln w )	w [rad/s]	d (ln G'' ) / d (ln w )
62.83	0.209	62.83	0.259	62.83	0.388
39.64	0.219	39.64	0.275	39.64	0.4
25.01	0.241	25.01	0.306	25.01	0.422
15.78	0.264	15.78	0.328	15.78	0.449
9.958	0.285	9.958	0.345	9.958	0.478
6.283	0.294	6.283	0.363	6.283	0.494
3.964	0.295	3.964	0.371	3.964	0.502
2.501	0.303	2.501	0.373	2.501	0.51
1.578	0.307	1.578	0.375	1.578	0.526
0.9958	0.295	0.9958	0.374	0.9958	0.531
0.6283	0.288	0.6283	0.375	0.6283	0.533
0.3964	0.284	0.3964	0.379	0.3964	0.543
0.2501	0.28	0.2501	0.384	0.2501	0.55
0.1578	0.287	0.1578	0.392	0.1578	0.562
0.09958	0.289	0.09958	0.397	0.09958	0.571
0.06283	0.289	0.06283	0.406	0.06283	0.583
0.03964	0.297	0.03964	0.418	0.03964	0.594
0.02501	0.3	0.02501	0.425	0.02501	0.6
0.01578	0.303	0.01578	0.44	0.01578	0.611
0.009958	0.312	0.009958	0.448	0.009958	0.612
0.006283	0.319	0.006283	0.453	0.005027	0.619
0.003964	0.322	0.003964	0.47	0.00377	0.623
0.002501	0.329	0.002501	0.464	0.002513	0.607
0.001578	0.31	0.001578	0.445	0.001257	0.578
0.0009958	0.315	0.0009958	0.45	0.0006283	0.474
0.0006283	0.345	0.0006283	0.46
