# Supplementary material for: Chemically defined, ultrasoft PDMS elastomers with selectable elasticity for mechanobiology
Source: PLoS One. 2018 Apr 6;13(4):e0195180. doi: 10.1371/journal.pone.0195180 (PMC5889068; doi:10.1371/journal.pone.0195180)
Supplement: S7 Dataset — (XLSX) [file pone.0195180.s013.xlsx]

## Sheet: Fig6-data
FIG6: All samples: r = 0.71 and 0.5 ppm catalyst
Squares neat system			Circles 25% (v/v) of 139 kg/mol inert PDMS added			Triangles 25% 319 (v/v) of 68 kg/mol inert PDMS added			Diamonds: 25% (v/v) of 28 kg/mol inert PDMS added
w [rad/s]	G' [kPa]	G'' [kPa]	w [rad/s]	G' [kPa]	G'' [kPa]	w [rad/s]	G' [kPa]	G'' [kPa]	w [rad/s]	G' [kPa]	G'' [kPa]
62.83	21.619	16.892	62.83	11.856	11.089	62.83	11.861	11.307	62.83	6.493	6.676
49.91	19.317	15.552	49.91	10.405	10.048	49.91	10.451	10.22	49.91	5.715	6.03
39.64	17.178	14.218	39.64	9.135	9.066	39.64	9.181	9.193	39.64	5.016	5.431
31.49	15.325	12.974	31.49	8.01	8.139	31.49	8.028	8.213	31.49	4.385	4.866
25.01	13.652	11.781	25.01	7	7.259	25.01	7.049	7.329	25.01	3.819	4.334
19.87	12.12	10.632	19.87	6.126	6.454	19.87	6.199	6.53	19.87	3.34	3.861
15.78	10.823	9.598	15.78	5.386	5.735	15.78	5.436	5.779	15.78	2.917	3.419
12.54	9.645	8.622	12.54	4.737	5.078	12.54	4.786	5.112	12.54	2.541	3.013
9.958	8.583	7.706	9.958	4.16	4.469	9.958	4.23	4.52	9.958	2.228	2.654
7.91	7.688	6.902	7.91	3.668	3.932	7.91	3.727	3.968	7.91	1.961	2.338
6.283	6.877	6.154	6.283	3.252	3.463	6.283	3.31	3.496	6.283	1.723	2.045
4.991	6.144	5.46	4.991	2.882	3.034	4.991	2.934	3.06	4.991	1.522	1.79
3.964	5.535	4.859	3.964	2.566	2.655	3.964	2.615	2.678	3.964	1.353	1.567
3.149	4.984	4.318	3.149	2.287	2.316	3.149	2.337	2.339	3.149	1.204	1.367
2.501	4.51	3.831	2.501	2.05	2.022	2.501	2.099	2.045	2.501	1.075	1.189
1.987	4.078	3.385	1.987	1.847	1.768	1.987	1.895	1.787	1.987	0.964	1.033
1.578	3.698	2.989	1.578	1.671	1.543	1.578	1.714	1.553	1.578	0.873	0.9
1.254	3.376	2.65	1.254	1.515	1.339	1.254	1.561	1.355	1.254	0.791	0.78
0.9958	3.086	2.333	0.9958	1.385	1.169	0.9958	1.427	1.178	0.9958	0.723	0.679
0.791	2.837	2.065	0.791	1.267	1.014	0.791	1.312	1.025	0.791	0.663	0.588
0.6283	2.615	1.821	0.6283	1.17	0.884	0.6283	1.211	0.888	0.6283	0.61	0.509
0.4991	2.418	1.605	0.4991	1.084	0.768	0.4991	1.125	0.771	0.4991	0.567	0.442
0.3964	2.245	1.409	0.3964	1.009	0.666	0.3964	1.052	0.669	0.3964	0.529	0.383
0.3149	2.089	1.238	0.3149	0.941	0.576	0.3149	0.984	0.578	0.3149	0.495	0.331
0.2501	1.957	1.087	0.2501	0.887	0.499	0.2501	0.93	0.5	0.2501	0.466	0.286
0.1987	1.842	0.954	0.1987	0.839	0.432	0.1987	0.883	0.432	0.1987	0.442	0.247
0.1578	1.741	0.835	0.1578	0.797	0.373	0.1578	0.842	0.372	0.1578	0.422	0.214
0.1254	1.653	0.731	0.1254	0.763	0.321	0.1254	0.807	0.321	0.1254	0.404	0.185
0.09958	1.576	0.64	0.09958	0.731	0.278	0.09958	0.777	0.276	0.09958	0.388	0.159
0.0791	1.51	0.558	0.0791	0.705	0.239	0.0791	0.751	0.237	0.0791	0.375	0.138
0.06283	1.453	0.486	0.06283	0.683	0.205	0.06283	0.73	0.203	0.06283	0.364	0.119
0.04991	1.401	0.423	0.04991	0.664	0.176	0.04991	0.711	0.174	0.04991	0.355	0.102
0.03964	1.358	0.367	0.03964	0.647	0.151	0.03964	0.695	0.149	0.03964	0.347	0.088
0.03149	1.32	0.318	0.03149	0.634	0.129	0.03149	0.683	0.127	0.03149	0.34	0.076
0.02501	1.289	0.275	0.02501	0.622	0.111	0.02501	0.672	0.108	0.02501	0.334	0.065
0.01987	1.26	0.238	0.01987	0.612	0.094	0.01987	0.662	0.092	0.01987	0.329	0.056
0.01578	1.238	0.205	0.01578	0.604	0.081	0.01578	0.655	0.078	0.01578	0.324	0.048
0.01254	1.217	0.177	0.01254	0.596	0.069	0.01254	0.648	0.067	0.01254	0.321	0.042
0.009958	1.198	0.152	0.009958	0.59	0.059	0.009958	0.642	0.057	0.009958	0.317	0.036
0.00791	1.185	0.131	0.00791	0.584	0.05	0.00791	0.638	0.048	0.00791	0.315	0.031
0.006283	1.171	0.112	0.006283	0.58	0.043	0.006283	0.635	0.041	0.006283	0.312	0.027
0.004991	1.159	0.096	0.004991	0.576	0.036				0.004991	0.31	0.023
0.003964	1.152	0.083	0.003964	0.573	0.031				0.003964	0.308	0.02
0.003149	1.143	0.072	0.003149	0.57	0.026				0.003149	0.306	0.018
0.002501	1.135	0.062	0.002501	0.567	0.022				0.002501	0.305	0.015
0.001987	1.129	0.052	0.001987	0.566	0.019				0.001987	0.303	0.013
0.001578	1.125	0.046	0.001578	0.564	0.016				0.001578	0.303	0.012
0.001254	1.12	0.039	0.001254	0.563	0.013				0.001254	0.302	0.011
0.0009958	1.118	0.033	0.0009958	0.563	0.011				0.0009958	0.301	0.009
0.000791	1.115	0.028	0.000791	0.562	0.009				0.000791	0.301	0.008
0.0006283	1.114	0.024	0.0006283	0.563	0.008				0.0006283	0.3	0.007
0.0004991	1.114	0.02	0.0004991	0.566	0.006				0.0004991	0.3	0.006
0.0003964	1.114	0.015							0.0003964	0.3	0.006
0.0003149	1.109	0.01							0.0003149	0.301	0.009
0.0002501	1.116	0.011							0.0002501	0.296	0.008
0.0001987	1.117	0.01							0.0001987	0.295	0.009
0.0001578	1.119	0.007							0.0001578	0.293	0.009
0.0001254	1.121	0.006							0.0001254	0.291	0.01
9.958e-05	1.125	0.006
7.91e-05	1.128	0.004
