# Supplementary material for: Chemically defined, ultrasoft PDMS elastomers with selectable elasticity for mechanobiology
Source: PLoS One. 2018 Apr 6;13(4):e0195180. doi: 10.1371/journal.pone.0195180 (PMC5889068; doi:10.1371/journal.pone.0195180)
Supplement: S8 Dataset — (XLSX) [file pone.0195180.s014.xlsx]

## Sheet: FIG7-data
FIG7: All measurements 1% strain and stoichiometric ratio 1.28
Squares: 0.5 ppm catalyst catalyst and cinhibitor = 0% (neat system)			Circles: 0.5 ppm catalyst and cinhibitor=0.25%			Triangles: 1.0 ppm catalyst and cinhibitor = 2%
w [rad/s]	G' [kPa]	G'' [kPa]	w [rad/s]	G' [kPa]	G'' [kPa]	w [rad/s]	G' [kPa]	G'' [kPa]
10	71.197	22.008	62.83	50.06	21.973	62.83	15.044	14.025
7.943	67.594	21.005	49.91	46.883	20.77	49.91	13.184	12.694
6.31	64.564	20.195	39.64	43.78	19.507	39.64	11.516	11.444
5.012	61.569	19.249	31.49	41.065	18.342	31.49	10.08	10.285
3.981	58.661	18.255	25.01	38.379	17.1	25.01	8.841	9.215
3.162	56.059	17.344	19.87	35.967	15.938	19.87	7.737	8.202
2.512	53.508	16.332	15.78	33.822	14.846	15.78	6.757	7.247
1.995	51.107	15.341	12.54	31.721	13.715	12.54	5.926	6.395
1.585	48.941	14.409	9.958	29.825	12.667	9.958	5.229	5.644
1.259	46.943	13.509	7.91	28.198	11.753	7.91	4.628	4.972
1	44.979	12.605	6.283	26.608	10.822	6.283	4.09	4.353
0.7943	43.211	11.764	4.991	25.123	9.955	4.991	3.629	3.815
0.631	41.606	10.99	3.964	23.87	9.216	3.964	3.243	3.356
0.5012	40.065	10.243	3.149	22.644	8.5	3.149	2.901	2.951
0.3981	38.596	9.524	2.501	21.553	7.838	2.501	2.601	2.596
0.3162	37.231	8.855	1.987	20.538	7.264	1.987	2.333	2.278
0.2512	36.017	8.271	1.578	19.593	6.674	1.578	2.095	2
0.1995	34.819	7.688	1.254	18.721	6.173	1.254	1.894	1.765
0.1585	33.766	7.166	0.9958	17.942	5.737	0.9958	1.711	1.55
0.1259	32.709	6.663	0.791	17.183	5.305	0.791	1.552	1.365
0.1	31.749	6.198	0.6283	16.476	4.906	0.6283	1.408	1.197
0.07943	30.86	5.767	0.4991	15.853	4.584	0.4991	1.286	1.053
0.0631	30.031	5.373	0.3964	15.249	4.245	0.3964	1.178	0.926
0.05012	29.224	5.001	0.3149	14.666	3.925	0.3149	1.079	0.814
0.03981	28.488	4.66	0.2501	14.165	3.663	0.2501	0.996	0.715
0.03162	27.802	4.344	0.1987	13.67	3.392	0.1987	0.923	0.629
0.02512	27.113	4.05	0.1578	13.216	3.146	0.1578	0.857	0.552
0.01995	26.497	3.775	0.1254	12.799	2.935	0.1254	0.802	0.485
0.01585	25.909	3.518	0.09958	12.417	2.719	0.09958	0.751	0.427
0.01259	25.307	3.27	0.0791	12.03	2.519	0.0791	0.707	0.374
0.01	24.794	3.039	0.06283	11.708	2.351	0.06283	0.67	0.329
0.01	24.779	3.045	0.04991	11.378	2.177	0.04991	0.636	0.29
0.005	23.365	2.436	0.03964	11.088	2.007	0.03964	0.606	0.255
0.001	20.921	1.395	0.03149	10.82	1.876	0.03149	0.58	0.225
0.0007	20.504	1.185	0.02501	10.567	1.736	0.02501	0.557	0.198
0.0005	20.167	1.051	0.01987	10.322	1.598	0.01987	0.536	0.174
0.0003	19.685	0.837	0.01578	10.114	1.486	0.01578	0.518	0.154
0.0001	18.919	0.485	0.01254	9.909	1.374	0.01254	0.502	0.136
7e-05	18.647	0.385	0.009958	9.722	1.264	0.009958	0.488	0.121
4e-05	18.504	0.249	0.00791	9.554	1.178	0.00791	0.475	0.107
1e-05	18.28	0.106	0.006283	9.392	1.083	0.006283	0.463	0.095
			0.004991	9.233	0.992	0.004991	0.453	0.085
			0.003964	9.107	0.93	0.003964	0.444	0.076
			0.003149	8.982	0.851	0.003149	0.435	0.067
			0.002501	8.854	0.775	0.002501	0.428	0.06
			0.001987	8.755	0.731	0.001987	0.421	0.054
			0.001578	8.659	0.672	0.001578	0.415	0.049
			0.001254	8.555	0.612	0.001254	0.409	0.044
			0.0009958	8.469	0.577	0.0009958	0.403	0.039
			0.000791	8.38	0.515	0.000791	0.397	0.036
			0.0006283	8.298	0.485	0.0006283	0.394	0.032
