# Supplementary material for: Chemically defined, ultrasoft PDMS elastomers with selectable elasticity for mechanobiology
Source: PLoS One. 2018 Apr 6;13(4):e0195180. doi: 10.1371/journal.pone.0195180 (PMC5889068; doi:10.1371/journal.pone.0195180)
Supplement: S9 Dataset — (XLSX) [file pone.0195180.s015.xlsx]

## Sheet: Fig9-data
FIG9:
Diamonds: r = 1.28			Triangles: left: r = 1.14			Squares: r = 1.00			Circles: r = 0.92			Triangles, up: r = 0.71
w [rad/s]	G' [kPa]	G'' [kPa]	w [rad/s]	G' [kPa]	G'' [kPa]	w [rad/s]	G' [kPa]	G'' [kPa]	w [rad/s]	G' [kPa]	G'' [kPa]	w [rad/s]	G' [kPa]	G'' [kPa]
10	71.197	22.008	0.791	9.596	4.143	62.83	40.051	19.349	62.83	38.614	21.009	62.83	23.848	18.451
7.943	67.594	21.005	0.6283	9.071	3.762	39.64	34.633	17.174	49.91	35.563	19.654	39.64	18.955	15.432
6.31	64.564	20.195	0.4991	8.596	3.412	25.01	29.938	15.025	39.64	32.816	18.404	25.01	15.088	12.767
5.012	61.569	19.249	0.3964	8.17	3.101	15.78	25.902	12.961	31.49	30.168	17.118	15.78	12.063	10.466
3.981	58.661	18.255	0.3149	7.77	2.817	9.958	22.563	11.109	25.01	27.823	15.904	9.958	9.632	8.445
3.162	56.059	17.344	0.2501	7.414	2.554	6.283	19.753	9.436	19.87	25.677	14.736	6.283	7.72	6.737
2.512	53.508	16.332	0.1987	7.097	2.312	3.964	17.355	7.954	15.78	23.651	13.566	3.964	6.259	5.356
1.995	51.107	15.341	0.1578	6.812	2.097	2.501	15.389	6.704	12.54	21.838	12.479	2.501	5.126	4.242
1.585	48.941	14.409	0.1254	6.544	1.896	1.578	13.733	5.641	9.958	20.217	11.47	1.578	4.244	3.348
1.259	46.943	13.509	0.09958	6.306	1.707	0.9958	12.349	4.745	7.91	18.72	10.501	0.9958	3.548	2.614
1	44.979	12.605	0.0791	6.1	1.542	0.6283	11.188	3.998	6.283	17.337	9.586	0.6283	3.02	2.052
0.7943	43.211	11.764	0.06283	5.904	1.387	0.3964	10.201	3.358	4.991	16.097	8.755	0.3964	2.603	1.6
0.631	41.606	10.99	0.04991	5.732	1.246	0.2501	9.339	2.821	3.964	15.002	7.995	0.2501	2.283	1.245
0.5012	40.065	10.243	0.03964	5.582	1.118	0.1578	8.644	2.358	3.149	13.992	7.293	0.1578	2.036	0.964
0.3981	38.596	9.524	0.03149	5.443	1.003	0.09958	8.058	1.965	2.501	13.078	6.649	0.09958	1.848	0.742
0.3162	37.231	8.855	0.02501	5.318	0.897	0.06283	7.571	1.636	1.987	12.227	6.039	0.06283	1.704	0.57
0.2512	36.017	8.271	0.01987	5.208	0.803	0.03964	7.178	1.352	1.578	11.474	5.497	0.03964	1.593	0.434
0.1995	34.819	7.688	0.01578	5.112	0.717	0.02501	6.844	1.113	1.254	10.795	5.013	0.02501	1.514	0.33
0.1585	33.766	7.166	0.01254	5.02	0.639	0.01578	6.571	0.914	0.9958	10.155	4.543	0.01578	1.454	0.25
0.1259	32.709	6.663	0.009958	4.943	0.57	0.009958	6.356	0.743	0.791	9.596	4.143	0.009958	1.405	0.188
0.1	31.749	6.198	0.00791	4.871	0.506	0.006283	6.17	0.605	0.6283	9.071	3.762	0.006283	1.371	0.142
0.07943	30.86	5.767	0.006283	4.811	0.449	0.003964	6.019	0.489	0.4991	8.596	3.412	0.006283	1.37	0.142
0.0631	30.031	5.373	0.004991	4.756	0.398	0.002501	5.905	0.393	0.3964	8.17	3.101	0.005027	1.355	0.123
0.05012	29.224	5.001	0.003964	4.706	0.353	0.001578	5.804	0.319	0.3149	7.77	2.817	0.00377	1.341	0.103
0.03981	28.488	4.66	0.003149	4.668	0.312	0.0009958	5.728	0.261	0.2501	7.414	2.554	0.002513	1.324	0.08
0.03162	27.802	4.344	0.002501	4.628	0.277	0.0006283	5.672	0.211	0.1987	7.097	2.312	0.001257	1.303	0.053
0.02512	27.113	4.05	0.001987	4.596	0.247				0.1578	6.812	2.097	0.0006283	1.287	0.036
0.01995	26.497	3.775	0.001578	4.573	0.218				0.1254	6.544	1.896	0.0005027	1.287	0.033
0.01585	25.909	3.518	0.001254	4.548	0.194				0.09958	6.306	1.707	0.0003142	1.282	0.025
0.01259	25.307	3.27	0.0009958	4.529	0.176				0.0791	6.1	1.542	0.0001885	1.275	0.025
0.01	24.794	3.039	0.000791	4.511	0.155				0.06283	5.904	1.387	6.283e-05	1.288	0.012
0.01	24.779	3.045	0.0006283	4.494	0.136				0.04991	5.732	1.246
0.005	23.365	2.436							0.03964	5.582	1.118
0.001	20.921	1.395							0.03149	5.443	1.003
0.0007	20.504	1.185							0.02501	5.318	0.897
0.0005	20.167	1.051							0.01987	5.208	0.803
0.0003	19.685	0.837							0.01578	5.112	0.717
0.0001	18.919	0.485							0.01254	5.02	0.639
7e-05	18.647	0.385							0.009958	4.943	0.57
4e-05	18.504	0.249							0.00791	4.871	0.506
1e-05	18.28	0.106							0.006283	4.811	0.449
									0.004991	4.756	0.398
									0.003964	4.706	0.353
									0.003149	4.668	0.312
									0.002501	4.628	0.277
									0.001987	4.596	0.247
									0.001578	4.573	0.218
									0.001254	4.548	0.194
									0.0009958	4.529	0.176
									0.000791	4.511	0.155
									0.0006283	4.494	0.136

## Sheet: Fig9-fit
FIG9: fit according EQ 5/6 (red lines)
Diamonds: r = 1.28			Triangles: left: r = 1.14			Squares: r = 1.00			Circles: r = 0.92			Triangles, up: r = 0.71
w [rad/s]	G' [kPa]	G'' [kPa]	w [rad/s]	G' [kPa]	G'' [kPa]	w [rad/s]	G' [kPa]	G'' [kPa]	w [rad/s]	G' [kPa]	G'' [kPa]	w [rad/s]	G' [kPa]	G'' [kPa]
1e-05	17.463	0.183	0.0001	12.049	0.356	0.0001	5.098	0.135	0.0001	4.008	0.09	1e-05	1.145	0.006
1.177e-05	17.49	0.193	0.000115	12.088	0.372	0.000115	5.111	0.142	0.000115	4.017	0.096	1.205e-05	1.146	0.006
1.385e-05	17.517	0.203	0.0001322	12.129	0.389	0.0001322	5.126	0.15	0.0001322	4.026	0.101	1.451e-05	1.147	0.007
1.63e-05	17.547	0.213	0.000152	12.171	0.407	0.000152	5.141	0.158	0.000152	4.036	0.108	1.748e-05	1.148	0.008
1.918e-05	17.578	0.224	0.0001748	12.216	0.425	0.0001748	5.157	0.167	0.0001748	4.047	0.114	2.105e-05	1.149	0.009
2.257e-05	17.611	0.236	0.0002009	12.263	0.445	0.0002009	5.174	0.176	0.0002009	4.058	0.121	2.535e-05	1.15	0.009
2.656e-05	17.645	0.249	0.000231	12.312	0.465	0.000231	5.191	0.185	0.000231	4.07	0.128	3.054e-05	1.151	0.01
3.126e-05	17.681	0.262	0.0002656	12.363	0.486	0.0002656	5.21	0.195	0.0002656	4.083	0.136	3.678e-05	1.152	0.011
3.678e-05	17.719	0.275	0.0003054	12.416	0.508	0.0003054	5.23	0.206	0.0003054	4.096	0.144	4.431e-05	1.153	0.013
4.329e-05	17.759	0.29	0.0003511	12.471	0.531	0.0003511	5.25	0.217	0.0003511	4.11	0.152	5.337e-05	1.155	0.014
5.094e-05	17.801	0.305	0.0004037	12.529	0.555	0.0004037	5.272	0.229	0.0004037	4.125	0.162	6.428e-05	1.156	0.015
5.995e-05	17.845	0.321	0.0004642	12.59	0.58	0.0004642	5.295	0.242	0.0004642	4.141	0.171	7.743e-05	1.158	0.017
7.055e-05	17.891	0.338	0.0005337	12.654	0.606	0.0005337	5.32	0.255	0.0005337	4.158	0.182	9.326e-05	1.16	0.019
8.302e-05	17.94	0.355	0.0006136	12.72	0.633	0.0006136	5.345	0.269	0.0006136	4.176	0.192	0.0001123	1.162	0.02
9.77e-05	17.992	0.374	0.0007055	12.789	0.662	0.0007055	5.372	0.283	0.0007055	4.195	0.204	0.0001353	1.165	0.023
0.000115	18.046	0.394	0.0008111	12.861	0.692	0.0008111	5.401	0.299	0.0008111	4.215	0.216	0.000163	1.167	0.025
0.0001353	18.103	0.414	0.0009326	12.937	0.723	0.0009326	5.431	0.315	0.0009326	4.236	0.229	0.0001963	1.17	0.027
0.0001592	18.163	0.436	0.001072	13.016	0.756	0.001072	5.462	0.332	0.001072	4.259	0.243	0.0002364	1.174	0.03
0.0001874	18.226	0.459	0.001233	13.098	0.79	0.001233	5.496	0.35	0.001233	4.283	0.257	0.0002848	1.177	0.033
0.0002205	18.292	0.483	0.001417	13.184	0.826	0.001417	5.531	0.369	0.001417	4.308	0.273	0.000343	1.181	0.037
0.0002595	18.361	0.508	0.00163	13.274	0.864	0.00163	5.568	0.389	0.00163	4.335	0.289	0.0004132	1.185	0.04
0.0003054	18.435	0.535	0.001874	13.367	0.903	0.001874	5.607	0.411	0.001874	4.363	0.307	0.0004977	1.19	0.045
0.0003594	18.512	0.563	0.002154	13.465	0.944	0.002154	5.648	0.433	0.002154	4.393	0.325	0.0005995	1.195	0.049
0.0004229	18.593	0.592	0.002477	13.568	0.986	0.002477	5.691	0.456	0.002477	4.425	0.345	0.0007221	1.201	0.054
0.0004977	18.678	0.623	0.002848	13.674	1.031	0.002848	5.737	0.481	0.002848	4.459	0.365	0.0008697	1.208	0.06
0.0005857	18.767	0.656	0.003275	13.786	1.078	0.003275	5.785	0.507	0.003275	4.495	0.387	0.001048	1.215	0.066
0.0006893	18.862	0.691	0.003765	13.902	1.126	0.003765	5.836	0.535	0.003765	4.533	0.41	0.001262	1.222	0.072
0.0008111	18.961	0.727	0.004329	14.024	1.177	0.004329	5.889	0.564	0.004329	4.573	0.435	0.00152	1.231	0.08
0.0009545	19.065	0.765	0.004977	14.151	1.231	0.004977	5.946	0.595	0.004977	4.616	0.461	0.001831	1.24	0.088
0.001	19.174	0.805	0.005722	14.283	1.286	0.005722	6.005	0.627	0.005722	4.661	0.489	0.002205	1.251	0.097
0.001	19.289	0.847	0.006579	14.421	1.344	0.006579	6.068	0.661	0.006579	4.709	0.518	0.002656	1.262	0.107
0.002	19.41	0.891	0.007565	14.565	1.405	0.007565	6.134	0.697	0.007565	4.759	0.549	0.003199	1.275	0.118
0.002	19.537	0.938	0.008697	14.716	1.469	0.008697	6.203	0.735	0.008697	4.813	0.582	0.003854	1.288	0.13
0.002	19.67	0.987	0.01	14.873	1.535	0.01	6.277	0.775	0.01	4.87	0.617	0.004642	1.304	0.143
0.003	19.811	1.039	0.0115	15.037	1.605	0.0115	6.354	0.818	0.0115	4.93	0.654	0.005591	1.321	0.158
0.003	19.958	1.094	0.01322	15.208	1.678	0.01322	6.435	0.862	0.01322	4.994	0.693	0.006734	1.339	0.174
0.004	20.113	1.151	0.0152	15.387	1.754	0.0152	6.521	0.909	0.0152	5.062	0.734	0.008111	1.36	0.192
0.004	20.276	1.211	0.01748	15.573	1.833	0.01748	6.611	0.959	0.01748	5.133	0.778	0.00977	1.382	0.211
0.005	20.447	1.275	0.02009	15.767	1.916	0.02009	6.706	1.011	0.02009	5.209	0.825	0.01177	1.407	0.233
0.006	20.627	1.342	0.0231	15.97	2.003	0.0231	6.806	1.066	0.0231	5.29	0.875	0.01417	1.434	0.257
0.007	20.816	1.412	0.02656	16.182	2.093	0.02656	6.912	1.124	0.02656	5.375	0.927	0.01707	1.464	0.283
0.008	21.014	1.486	0.03054	16.402	2.188	0.03054	7.023	1.185	0.03054	5.465	0.983	0.02057	1.497	0.312
0.009	21.222	1.564	0.03511	16.632	2.287	0.03511	7.14	1.249	0.03511	5.56	1.041	0.02477	1.534	0.343
0.011	21.441	1.646	0.04037	16.872	2.39	0.04037	7.263	1.317	0.04037	5.661	1.104	0.02984	1.574	0.378
0.013	21.671	1.732	0.04642	17.122	2.499	0.04642	7.393	1.389	0.04642	5.768	1.17	0.03594	1.619	0.417
0.015	21.912	1.823	0.05337	17.383	2.612	0.05337	7.53	1.465	0.05337	5.882	1.24	0.04329	1.667	0.46
0.018	22.165	1.918	0.06136	17.654	2.73	0.06136	7.674	1.544	0.06136	6.002	1.315	0.05214	1.721	0.507
0.021	22.431	2.019	0.07055	17.937	2.853	0.07055	7.825	1.628	0.07055	6.129	1.393	0.0628	1.781	0.558
0.025	22.71	2.125	0.08111	18.233	2.983	0.08111	7.985	1.717	0.08111	6.263	1.477	0.07565	1.846	0.615
0.029	23.002	2.236	0.09326	18.54	3.117	0.09326	8.153	1.811	0.09326	6.405	1.565	0.09112	1.918	0.678
0.034	23.309	2.353	0.1072	18.861	3.259	0.1072	8.329	1.909	0.1072	6.556	1.659	0.1097	1.997	0.747
0.04	23.631	2.476	0.1233	19.194	3.406	0.1233	8.515	2.013	0.1233	6.715	1.759	0.1322	2.084	0.824
0.048	23.969	2.606	0.1417	19.542	3.56	0.1417	8.711	2.123	0.1417	6.884	1.864	0.1592	2.18	0.908
0.056	24.323	2.743	0.163	19.904	3.721	0.163	8.917	2.238	0.163	7.063	1.976	0.1918	2.286	1.001
0.066	24.694	2.887	0.1874	20.281	3.89	0.1874	9.134	2.36	0.1874	7.251	2.094	0.231	2.402	1.103
0.077	25.083	3.038	0.2154	20.673	4.066	0.2154	9.362	2.488	0.2154	7.451	2.22	0.2783	2.53	1.215
0.091	25.491	3.197	0.2477	21.082	4.25	0.2477	9.602	2.624	0.2477	7.662	2.353	0.3352	2.671	1.339
0.107	25.919	3.365	0.2848	21.507	4.442	0.2848	9.854	2.766	0.2848	7.886	2.494	0.4037	2.826	1.476
0.126	26.367	3.541	0.3275	21.949	4.643	0.3275	10.119	2.917	0.3275	8.122	2.644	0.4863	2.997	1.627
0.148	26.836	3.726	0.3765	22.409	4.853	0.3765	10.398	3.076	0.3765	8.372	2.802	0.5857	3.185	1.793
0.175	27.327	3.922	0.4329	22.888	5.072	0.4329	10.692	3.243	0.4329	8.636	2.97	0.7055	3.391	1.976
0.206	27.841	4.127	0.4977	23.385	5.302	0.4977	11	3.42	0.4977	8.915	3.148	0.8498	3.619	2.178
0.242	28.379	4.343	0.5722	23.903	5.541	0.5722	11.324	3.606	0.5722	9.21	3.337	1.024	3.868	2.4
0.285	28.942	4.571	0.6579	24.441	5.792	0.6579	11.664	3.802	0.6579	9.522	3.537	1.233	4.143	2.645
0.335	29.531	4.81	0.7565	24.999	6.054	0.7565	12.022	4.009	0.7565	9.851	3.749	1.485	4.444	2.915
0.394	30.146	5.062	0.8697	25.58	6.328	0.8697	12.398	4.227	0.8697	10.199	3.973	1.789	4.776	3.212
0.464	30.79	5.328	1	26.183	6.614	1	12.792	4.457	1	10.566	4.211	2.154	5.14	3.54
0.546	31.463	5.607	1.15	26.809	6.913	1.15	13.207	4.699	1.15	10.954	4.464	2.595	5.539	3.902
0.643	32.165	5.9	1.322	27.459	7.225	1.322	13.642	4.955	1.322	11.363	4.731	3.126	5.977	4.3
0.756	32.899	6.209	1.52	28.133	7.552	1.52	14.098	5.224	1.52	11.795	5.015	3.765	6.458	4.739
0.89	33.665	6.534	1.748	28.833	7.893	1.748	14.577	5.508	1.748	12.251	5.315	4.535	6.986	5.222
1.048	34.464	6.876	2.009	29.558	8.25	2.009	15.08	5.808	2.009	12.732	5.634	5.462	7.563	5.755
1.233	35.298	7.236	2.31	30.311	8.623	2.31	15.607	6.124	2.31	13.239	5.971	6.579	8.196	6.342
1.451	36.167	7.615	2.656	31.09	9.012	2.656	16.159	6.457	2.656	13.773	6.329	7.925	8.889	6.988
1.707	37.073	8.014	3.054	31.898	9.419	3.054	16.738	6.808	3.054	14.337	6.708	9.545	9.646	7.701
2.009	38.016	8.433	3.511	32.735	9.845	3.511	17.345	7.178	3.511	14.93	7.109	11.5	10.474	8.486
2.364	38.999	8.874	4.037	33.601	10.289	4.037	17.981	7.568	4.037	15.555	7.535	13.85	11.379	9.35
2.783	40.021	9.338	4.642	34.498	10.753	4.642	18.646	7.979	4.642	16.213	7.986	16.68	12.366	10.303
3.275	41.084	9.827	5.337	35.426	11.239	5.337	19.343	8.413	5.337	16.905	8.464	20.09	13.441	11.351
3.854	42.189	10.341	6.136	36.385	11.746	6.136	20.072	8.87	6.136	17.634	8.971	24.2	14.613	12.506
4.535	43.338	10.881	7.055	37.376	12.275	7.055	20.834	9.352	7.055	18.399	9.507	29.15	15.887	13.777
5.337	44.53	11.45	8.111	38.401	12.829	8.111	21.631	9.859	8.111	19.204	10.076	35.11	17.271	15.176
6.28	45.767	12.048	9.326	39.458	13.407	9.326	22.464	10.395	9.326	20.05	10.678	42.29	18.773	16.715
7.391	47.05	12.677	10.72	40.551	14.011	10.72	23.334	10.959	10.72	20.937	11.316	50.94	20.4	18.408
8.697	48.38	13.338	12.33	41.677	14.642	12.33	24.243	11.553	12.33	21.869	11.993	61.36	22.16	20.269
10.235	49.757	14.034	14.17	42.839	15.301	14.17	25.191	12.18	14.17	22.846	12.709	73.91	24.06	22.313
12.045	51.182	14.766	16.3	44.037	15.989	16.3	26.18	12.84	16.3	23.871	13.467	89.02	26.108	24.559
14.175	52.656	15.535	18.74	45.271	16.708	18.74	27.212	13.536	18.74	24.944	14.271	107.2	28.311	27.022
16.681	54.179	16.344	21.54	46.541	17.458	21.54	28.286	14.269	21.54	26.068	15.122	129.2	30.676	29.723
19.63	55.752	17.195	24.77	47.848	18.242	24.77	29.405	15.041	24.77	27.244	16.023	155.6	33.208	32.68
23.101	57.374	18.089	28.48	49.192	19.06	28.48	30.57	15.855	28.48	28.473	16.976	187.4	35.913	35.914
27.186	59.047	19.028	32.75	50.574	19.915	32.75	31.781	16.712	32.75	29.758	17.986	225.7	38.794	39.445
31.993	60.77	20.016	37.65	51.993	20.806	37.65	33.041	17.615	37.65	31.099	19.055	271.9	41.856	43.292
37.649	62.543	21.054	43.29	53.45	21.737	43.29	34.349	18.566	43.29	32.498	20.186	327.5	45.1	47.473
44.306	64.366	22.144	49.77	54.945	22.709	49.77	35.707	19.567	49.77	33.957	21.383	394.4	48.525	52.007
52.14	66.239	23.29	57.22	56.477	23.723	57.22	37.115	20.621	57.22	35.476	22.649	475.1	52.129	56.905
61.359	68.161	24.493	65.79	58.047	24.78	65.79	38.576	21.73	65.79	37.057	23.988	572.2	55.909	62.177
72.208	70.132	25.756	75.65	59.654	25.883	75.65	40.088	22.898	75.65	38.701	25.403	689.3	59.86	67.826
84.975	72.15	27.081	86.97	61.298	27.034	86.97	41.653	24.126	86.97	40.408	26.9	830.2	63.971	73.845
100	74.215	28.473	100	62.979	28.234	100	43.271	25.419	100	42.179	28.481	1000	68.234	80.219
