# Supplementary material for: Chemically defined, ultrasoft PDMS elastomers with selectable elasticity for mechanobiology
Source: PLoS One. 2018 Apr 6;13(4):e0195180. doi: 10.1371/journal.pone.0195180 (PMC5889068; doi:10.1371/journal.pone.0195180)
Supplement: S10 Dataset — (XLSX) [file pone.0195180.s016.xlsx]

## Sheet: Fig10-data
FIG10: All samples stoichiometric ratio 0.71 and 0.5 ppm catalyst, system 2: 25% (V:V) inert silicone polymer
Squares: Neat elastomer (system 1)		circles : system 2 28 kg/mol		up triangles: system 2 68 kg/mol		down triangles: system 2 139 kg/mol
w [rad/s]	tan d	w [rad/s]	tan d	w [rad/s]	tan d	w [rad/s]	tan d
0.006283	0.101	0.006283	0.084	0.006283	0.085	0.006283	0.089
0.00791	0.111	0.00791	0.097	0.00791	0.097	0.00791	0.103
0.009958	0.13	0.009958	0.112	0.009958	0.111	0.009958	0.119
0.01254	0.145	0.01254	0.129	0.01254	0.127	0.01254	0.137
0.01578	0.169	0.01578	0.149	0.01578	0.146	0.01578	0.157
0.01987	0.189	0.01987	0.172	0.01987	0.167	0.01987	0.181
0.02501	0.216	0.02501	0.197	0.02501	0.191	0.02501	0.207
0.03149	0.241	0.03149	0.226	0.03149	0.219	0.03149	0.237
0.03964	0.271	0.03964	0.258	0.03964	0.249	0.03964	0.269
0.04991	0.302	0.04991	0.292	0.04991	0.283	0.04991	0.306
0.06283	0.335	0.06283	0.331	0.06283	0.32	0.06283	0.346
0.0791	0.37	0.0791	0.372	0.0791	0.36	0.0791	0.388
0.09958	0.404	0.09958	0.416	0.09958	0.404	0.09958	0.435
0.1254	0.442	0.1254	0.464	0.1254	0.451	0.1254	0.481
0.1578	0.477	0.1578	0.514	0.1578	0.5	0.1578	0.533
0.1987	0.518	0.1987	0.566	0.1987	0.551	0.1987	0.586
0.2501	0.55	0.2501	0.62	0.2501	0.604	0.2501	0.639
0.3149	0.593	0.3149	0.675	0.3149	0.657	0.3149	0.693
0.3964	0.621	0.3964	0.729	0.3964	0.71	0.3964	0.745
0.4991	0.664	0.4991	0.784	0.4991	0.764	0.4991	0.799
0.6283	0.688	0.6283	0.838	0.6283	0.817	0.6283	0.85
0.791	0.728	0.791	0.89	0.791	0.868	0.791	0.898
0.9958	0.746	0.9958	0.94	0.9958	0.916	0.9958	0.945
1.254	0.785	1.254	0.985	1.254	0.962	1.254	0.988
1.578	0.798	1.578	1.029	1.578	1.003	1.578	1.027
1.987	0.83	1.987	1.067	1.987	1.041	1.987	1.062
2.501	0.838	2.501	1.1	2.501	1.074	2.501	1.092
3.149	0.866	3.149	1.127	3.149	1.101	3.149	1.117
3.964	0.867	3.964	1.149	3.964	1.123	3.964	1.137
4.991	0.889	4.991	1.166	4.991	1.141	4.991	1.152
6.283	0.884	6.283	1.175	6.283	1.151	6.283	1.16
7.91	0.898	7.91	1.18	7.91	1.157	7.91	1.164
9.958	0.887	9.958	1.178	9.958	1.157	9.958	1.162
12.54	0.894	12.54	1.171	12.54	1.152	12.54	1.155
15.78	0.877	15.78	1.159	15.78	1.143	15.78	1.143
19.87	0.877	19.87	1.142	19.87	1.128	19.87	1.126
25.01	0.855	25.01	1.121	25.01	1.11	25.01	1.105
31.49	0.847	31.49	1.096	31.49	1.09	31.49	1.079
39.64	0.821	39.64	1.068	39.64	1.066	39.64	1.049
49.91	0.805	49.91	1.039	49.91	1.042	49.91	1.017
62.83	0.778	62.83	1.009	62.83	1.018	62.83	0.984
