# Supplementary material for: Chemically defined, ultrasoft PDMS elastomers with selectable elasticity for mechanobiology
Source: PLoS One. 2018 Apr 6;13(4):e0195180. doi: 10.1371/journal.pone.0195180 (PMC5889068; doi:10.1371/journal.pone.0195180)
Supplement: S11 Dataset — (XLSX) [file pone.0195180.s017.xlsx]

## Sheet: Fig11-data
FIG11:
Squares, black: system 1, 0.5 ppm catalyst,		Squares, open: system 1, <0.5ppm catalyst		Crosses: system 2		Squares, red: system 3
CSi-H [mmol/L]	G0 [kPa]	CSi-H [mmol/L]	G0 [kPa]	CSi-H [mmol/L]	G0 [kPa]	CSi-H [mmol/L]	G0 [kPa]
15.8	18.3	15.653	12.4	6.647	0.3	15.682	8.3
15	16.5	8.718	0.8	7.022	0.566	15.474	0.4
14.2	13.3			6.639	0.34
12.4	5.7			7.049	0.641
11.4	4.5
10.5	3.8
8.9	1.3
8.9	1.2
