# Supplementary material for: Chemically defined, ultrasoft PDMS elastomers with selectable elasticity for mechanobiology
Source: PLoS One. 2018 Apr 6;13(4):e0195180. doi: 10.1371/journal.pone.0195180 (PMC5889068; doi:10.1371/journal.pone.0195180)
Supplement: S12 Dataset — (XLSX) [file pone.0195180.s018.xlsx]

## Sheet: S2_Fig_Data
S2_FIG system 1, r=0.71, 0.5 ppm catalyst
Squares 20°C			Circles 37°C
w [rad/s]	G' [kPa]	G'' [kPa]	w [rad/s]	G' [kPa]	G'' [kPa]
62.83	20.496	14.675	62.83	19.527	15.518
49.91	18.311	13.576	39.64	15.611	12.901
39.64	16.376	12.484	25.01	12.441	10.569
31.49	14.687	11.435	15.78	9.958	8.566
25.01	13.152	10.414	9.958	8.027	6.88
19.87	11.724	9.427	6.283	6.505	5.469
15.78	10.468	8.503	3.964	5.342	4.34
12.54	9.388	7.666	2.501	4.431	3.423
9.958	8.429	6.89	1.578	3.713	2.685
7.91	7.564	6.166	0.9958	3.169	2.11
6.283	6.787	5.493	0.6283	2.738	1.648
4.991	6.128	4.899	0.3964	2.406	1.284
3.964	5.552	4.378	0.2501	2.15	0.997
3.149	5.035	3.891	0.1578	1.949	0.77
2.501	4.57	3.455	0.09958	1.8	0.592
1.987	4.16	3.054	0.06283	1.686	0.453
1.578	3.806	2.711	0.03964	1.599	0.345
1.254	3.502	2.411	0.02501	1.535	0.261
0.9958	3.216	2.127	0.01578	1.487	0.197
0.791	2.98	1.892	0.009958	1.451	0.149
0.6283	2.759	1.67	0.006283	1.423	0.112
0.4991	2.566	1.476	0.006283	1.423	0.112
0.3964	2.397	1.306	0.005027	1.411	0.098
0.3149	2.249	1.156	0.00377	1.399	0.082
0.2501	2.116	1.02	0.002513	1.384	0.064
0.1987	1.997	0.898	0.001257	1.366	0.043
0.1578	1.9	0.789	0.0006283	1.352	0.029
0.1254	1.803	0.694	0.0005027	1.349	0.029
0.09958	1.72	0.608	0.0003142	1.344	0.02
0.0791	1.652	0.531	0.0001885	1.341	0.016
0.06283	1.589	0.464
0.04991	1.533	0.405
0.03964	1.486	0.352
0.03149	1.441	0.304
0.02501	1.405	0.264
0.01987	1.373	0.228
0.01578	1.345	0.195
0.01254	1.32	0.168
0.009958	1.299	0.144
0.00791	1.281	0.122
0.006283	1.262	0.102
0.006283	1.263	0.104
0.005027	1.247	0.086
0.00377	1.233	0.068
0.002513	1.216	0.048
0.001257	1.19	0.023
0.0006283	1.174	--
0.0005027	1.172	--
0.0004084	1.169	--
