# Supplementary material for: Chemically defined, ultrasoft PDMS elastomers with selectable elasticity for mechanobiology
Source: PLoS One. 2018 Apr 6;13(4):e0195180. doi: 10.1371/journal.pone.0195180 (PMC5889068; doi:10.1371/journal.pone.0195180)
Supplement: S13 Dataset — (XLSX) [file pone.0195180.s019.xlsx]

## Sheet: S3_Fig_Data
S3_FIG:
Squares r=1.28			Circles r=1.00			Triangles r=0.71			Stars precursor polymer
w [rad/s]	G' [kPa]	G'' [kPa]	w [rad/s]	G' [kPa]	G'' [kPa]	w [rad/s]	G' [kPa]	G'' [kPa]	w [rad/s]	G' [kPa]	G'' [kPa]
62.83	71.2	22.01	62.83	40.05	19.35	62.83	23.85	18.45	0.06283	0.0002389	0.01103
49.91	67.59	21.01	39.64	34.63	17.17	39.64	18.96	15.43	0.0791	0.0002688	0.01385
39.64	64.56	20.2	25.01	29.94	15.03	25.01	15.09	12.77	0.09958	0.0003957	0.01741
31.49	61.57	19.25	15.78	25.9	12.96	15.78	12.06	10.47	0.1254	0.0004502	0.02189
25.01	58.66	18.25	9.958	22.56	11.11	9.958	9.632	8.445	0.1578	0.0004957	0.02757
19.87	56.06	17.34	6.283	19.75	9.436	6.283	7.72	6.737	0.1987	0.0007368	0.03472
15.78	53.51	16.33	3.964	17.35	7.954	3.964	6.259	5.356	0.2501	0.0008862	0.04373
12.54	51.11	15.34	2.501	15.39	6.704	2.501	5.126	4.242	0.3149	0.001248	0.05506
9.958	48.94	14.41	1.578	13.73	5.641	1.578	4.244	3.348	0.3964	0.001574	0.06939
7.91	46.94	13.51	0.9958	12.35	4.745	0.9958	3.548	2.614	0.4991	0.002132	0.08741
6.283	44.98	12.61	0.6283	11.19	3.998	0.6283	3.02	2.052	0.6283	0.002943	0.1098
4.991	43.21	11.76	0.3964	10.2	3.358	0.3964	2.603	1.6	0.791	0.003659	0.1378
3.964	41.61	10.99	0.2501	9.339	2.821	0.2501	2.283	1.245	0.9958	0.005462	0.1743
3.149	40.07	10.24	0.1578	8.644	2.358	0.1578	2.036	0.964	1.254	0.007288	0.2184
2.501	38.6	9.524	0.09958	8.058	1.965	0.09958	1.848	0.742	1.578	0.01066	0.274
1.987	37.23	8.855	0.06283	7.571	1.636	0.06283	1.704	0.5698	1.987	0.01572	0.3463
1.578	36.02	8.271	0.03964	7.178	1.352	0.03964	1.593	0.4335	2.501	0.02273	0.4359
1.254	34.82	7.688	0.02501	6.844	1.113	0.02501	1.514	0.3296	3.149	0.03336	0.5465
0.9958	33.77	7.166	0.01578	6.571	0.9143	0.01578	1.454	0.2496	3.964	0.04788	0.6827
0.791	32.71	6.663	0.009958	6.356	0.7426	0.009958	1.405	0.1878	4.991	0.07101	0.8519
0.6283	31.75	6.198	0.006283	6.17	0.6052	0.006283	1.371	0.142	6.283	0.1048	1.066
0.4991	30.86	5.767	0.003964	6.019	0.4892	0.006283	1.37	0.1418	7.91	0.1547	1.336
0.3964	30.03	5.373	0.002501	5.905	0.3926	0.005027	1.355	0.1234	9.958	0.2241	1.658
0.3149	29.22	5.001	0.001578	5.804	0.3192	0.00377	1.341	0.1034	12.54	0.3194	2.04
0.2501	28.49	4.66	0.0009958	5.727	0.2605	0.002513	1.324	0.08007	15.78	0.4559	2.514
0.1987	27.8	4.344	0.0006283	5.672	0.2108	0.001257	1.303	0.05348	19.87	0.6487	3.097
0.1578	27.11	4.05				0.0006283	1.287	0.03594	25.01	0.9079	3.779
0.1254	26.5	3.775				0.0005027	1.287	0.03306	31.49	1.238	4.55
0.09958	25.91	3.518				0.0003142	1.282	0.02523	39.64	1.692	5.489
0.0791	25.31	3.27				0.0001885	1.275	0.02531	49.91	2.288	6.577
0.06283	24.79	3.039				6.283e-05	1.288	0.01216	62.83	3.033	7.793
0.06283	24.78	3.045
0.03142	23.36	2.436
0.006283	20.92	1.395
0.004398	20.5	1.185
0.003142	20.17	1.051
0.001885	19.69	0.8374
0.0006283	18.92	0.4854
0.0004398	18.65	0.3847
0.0002513	18.5	0.2493
6.283e-05	18.28	0.1062
