# Supplementary material for: Chemically defined, ultrasoft PDMS elastomers with selectable elasticity for mechanobiology
Source: PLoS One. 2018 Apr 6;13(4):e0195180. doi: 10.1371/journal.pone.0195180 (PMC5889068; doi:10.1371/journal.pone.0195180)
Supplement: S14 Dataset — (XLSX) [file pone.0195180.s020.xlsx]

## Sheet: S4_Fig_Data
S4_Fig: system 1, r=0.71, 0.5 ppm catalyst
Squares precursor 155 kg/mol			Circles precursor 117 kg/mol
w [rad/s]	G' [kPa]	G'' [kPa]	w [rad/s]	G' [kPa]	G'' [kPa]
62.83	20.496	14.675	62.83	15.478	13.064
49.91	18.311	13.576	39.64	12.257	10.593
39.64	16.376	12.484	25.01	9.817	8.54
31.49	14.687	11.435	15.78	7.939	6.833
25.01	13.152	10.414	9.958	6.442	5.374
19.87	11.724	9.427	6.283	5.309	4.229
15.78	10.468	8.503	3.964	4.451	3.318
12.54	9.388	7.666	2.501	3.767	2.575
9.958	8.429	6.89	1.578	3.249	1.996
7.91	7.564	6.166	0.9958	2.857	1.546
6.283	6.787	5.493	0.6283	2.549	1.178
4.991	6.128	4.899	0.3964	2.326	0.904
3.964	5.552	4.378	0.2501	2.156	0.687
3.149	5.035	3.891	0.1578	2.027	0.513
2.501	4.57	3.455	0.09958	1.936	0.384
1.987	4.16	3.054	0.06283	1.866	0.289
1.578	3.806	2.711	0.03964	1.815	0.211
1.254	3.502	2.411	0.02501	1.778	0.157
0.9958	3.216	2.127	0.01578	1.751	0.117
0.791	2.98	1.892	0.009958	1.728	0.085
0.6283	2.759	1.67	0.006283	1.713	0.063
0.4991	2.566	1.476	0.003964	1.703	0.048
0.3964	2.397	1.306	0.002501	1.691	0.033
0.3149	2.249	1.156	0.001578	1.684	0.026
0.2501	2.116	1.02	0.0009958	1.675	0.022
0.1987	1.997	0.898	0.0006283	1.676	0.013
0.1578	1.9	0.789
0.1254	1.803	0.694
0.09958	1.72	0.608
0.0791	1.652	0.531
0.06283	1.589	0.464
0.04991	1.533	0.405
0.03964	1.486	0.352
0.03149	1.441	0.304
0.02501	1.405	0.264
0.01987	1.373	0.228
0.01578	1.345	0.195
0.01254	1.32	0.168
0.009958	1.299	0.144
0.00791	1.281	0.122
0.006283	1.262	0.102
0.006283	1.263	0.104
0.005027	1.247	0.086
0.00377	1.233	0.068
0.002513	1.216	0.048
0.001257	1.19	0.023
0.0006283	1.174
0.0005027	1.172
0.0004084	1.169
